# Supplementary material for: Manipulating microRNA miR408 enhances both biomass yield and saccharification efficiency in poplar
Source: Nat Commun. 2023 Jul 18;14:4285. doi: 10.1038/s41467-023-39930-3 (PMC10354043; doi:10.1038/s41467-023-39930-3)
Supplement: Supplementary file 4 — Supplementary Data 1 [file 41467_2023_39930_MOESM4_ESM.xlsx]

## Sheet: Supplementary Data 1
	Supplementary Data 1. Predicated target genes of miR408 in poplar.
	Expectation	Gene_id	Gene Name	Function annotation
	0	Potri.002G188000	/	/
	1	Potri.014G049600	UCC1	Uclacyanin-3
	1.5	Potri.001G209300	ARPN	Basic blue protein
	1.5	Potri.002G073800	ARPN	Basic blue protein
	1.5	Potri.002G074000	ARPN	Basic blue protein
	2.5	Potri.002G073600	CPPM	Carboxyvinyl-carboxyphosphonate phosphorylmutase
	2.5	Potri.018G037000	GTPBP	GTP-binding protein
	2.5	Potri.006G243200	GTPBP	GTP-binding protein
	2.5	Potri.012G100900	/	/
	3	Potri.002G241500	ARPN	Basic blue protein
	3	Potri.004G005900	CSC1	Calcium permeable stress-gated cation channel 1
	3	Potri.004G006000	CSC1	Calcium permeable stress-gated cation channel 1
	3	Potri.011G009900	CSC1	Calcium permeable stress-gated cation channel 1
	3	Potri.018G114900	U5S1	116 kDa U5 small nuclear ribonucleoprotein component
	3	Potri.010G123200	USPAL	Universal stress protein A-like protein
	3	Potri.002G065100	Y1461	Probable serine/threonine-protein kinase
	3	Potri.008G028200	/	/
	3.5	Potri.001G214600	DIR23	Dirigent protein 23
	3.5	Potri.005G043500	SRS/F-box	F-box protein
	3.5	Potri.001G152300	GLPT4	Putative glycerol-3-phosphate transporter 4
	3.5	Potri.008G073800	LAC19	Laccase
	3.5	Potri.010G183500	LAC25	Laccase
	3.5	Potri.013G152700	LAC32	Laccase
	3.5	Potri.008G051600	ODO1	2-oxoglutarate dehydrogenase
	3.5	Potri.005G118200	SRS1	Protein SHI RELATED SEQUENCE 1
	3.5	Potri.006G244900	DDB	DICDI Protein
	3.5	Potri.001G214700	YABBY	Putative axial regulator YABBY 2
	3.5	Potri.005G153400	/	/
	3.5	Potri.005G153500	/	/
	3.5	Potri.006G110700	/	/
	3.5	Potri.012G061400	/	/
	3.5	Potri.016G106200	/	/
	4	Potri.003G204600	ADT1	ADP,ATP carrier protein
	4	Potri.006G281000	ANM15	Protein arginine N-methyltransferase
	4	Potri.001G287200	bHLH25	Transcription factor bHLH25
	4	Potri.013G010700	CB60D	Calmodulin-binding protein 60 D
	4	Potri.014G194900	CCC12	Cyclin-C1-2
	4	Potri.011G009800	CSC1	Calcium permeable stress-gated cation channel 1
	4	Potri.004G044500	EIF3D	Eukaryotic translation initiation factor 3
	4	Potri.001G313500	ERF084	Ethylene-responsive transcription factor ERF084
	4	Potri.018G047800	HMA8	Copper-transporting ATPase PAA2
	4	Potri.013G088400	HRD1A	ERAD-associated E3 ubiquitin-protein ligase
	4	Potri.008G142500	C2H2	Protein indeterminate-domain 5, chloroplastic
	4	Potri.012G022500	QD14	Protein IQ-DOMAIN 14
	4	Potri.002G030400	JAL3	Jacalin-related lectin 3
	4	Potri.005G232500	JAL3	Jacalin-related lectin 3
	4	Potri.019G078200	KAD2	Adenylate kinase 2, chloroplastic
	4	Potri.013G103400	KAD2	Adenylate kinase 2, chloroplastic
	4	Potri.002G059700	KPRS4	Ribose-phosphate pyrophosphokinase 4
	4	Potri.019G124300	LAC55	Laccase
	4	Potri.019G121700	LAC47	Laccase
	4	Potri.015G147500	MD36B	Probable mediator of RNA polymerase II transcription subunit 36b
	4	Potri.007G101700	PCYOX	Farnesylcysteine lyase
	4	Potri.005G233500	PTR1	Protein NRT1/ PTR FAMILY 8.1
	4	Potri.018G023500	UN45A	Protein unc-45 homolog A
	4	Potri.001G455600	VP13C	Putative vacuolar protein sorting-associated protein 13C
	4	Potri.017G010300	WSD1	O-acyltransferase WSD1
	4	Potri.002G197500	/	/
	4	Potri.007G063200	/	/
	4	Potri.012G100000	/	/
	4	Potri.018G142900	/	/
	4.5	Potri.013G123300	AB10A	ABC transporter A family member
	4.5	Potri.002G101300	BCP	Blue copper protein
	4.5	Potri.002G101200	BCP	Blue copper protein
	4.5	Potri.003G093600	C3H	Zinc finger CCCH domain-containing protein 12
	4.5	Potri.002G018500	CRSP	CO(2)-response secreted protease
	4.5	Potri.014G172300	EFTS	Elongation factor Ts
	4.5	Potri.003G083200	EXLB1	Expansin-like B1
	4.5	Potri.001G001100	EXP15	Expansin-A15
	4.5	Potri.008G185500	GDL53	GDSL esterase/lipase
	4.5	Potri.001G391400	HIS2	Histidine biosynthesis bifunctional protein hisIE
	4.5	Potri.002G139700	HNPRQ	Heterogeneous nuclear ribonucleoprotein Q
	4.5	Potri.004G155600	KCS4	3-ketoacyl-CoA synthase 4
	4.5	Potri.005G124100	LCV3	Leishmanolysin-like peptidase
	4.5	Potri.014G040800	LMLN	Leishmanolysin-like peptidase
	4.5	Potri.005G120500	MAN7	Mannan endo-1,4-beta-mannosidase 7
	4.5	Potri.014G122700	MYB	Myb-related protein
	4.5	Potri.010G109900	MYOB2	Myosin-binding protein 2
	4.5	Potri.013G133000	PP166	Pentatricopeptide repeat-containing protein
	4.5	Potri.007G033700	PSBO	Oxygen-evolving enhancer protein 1
	4.5	Potri.006G107600	PUB16	U-box domain-containing protein 16
	4.5	Potri.004G211300	HD-ZIP	Homeobox-leucine zipper protein REVOLUTA
	4.5	Potri.009G014500	HD-ZIP	Homeobox-leucine zipper protein REVOLUTA
	4.5	Potri.014G027200	RID3	Protein ROOT INITIATION DEFECTIVE 3
	4.5	Potri.001G450400	SBT33	Subtilisin-like protease SBT3.3
	4.5	Potri.014G115300	SDR3B	Short-chain dehydrogenase reductase 3b
	4.5	Potri.003G216500	TM45B	Transmembrane protein 45B
	4.5	Potri.002G089300	TM50A	Transmembrane protein 50A
	4.5	Potri.014G155200	USF	Protein usf OS=Aquifex pyrophilus
	4.5	Potri.011G166400	VCS	Enhancer of mRNA-decapping protein 4
	4.5	Potri.008G045700		Uncharacterized protein YKR070W
	4.5	Potri.001G009000	/	/
	4.5	Potri.005G139000	/	/
	4.5	Potri.010G090700	/	/
