# Supplementary material for: Manipulating microRNA miR408 enhances both biomass yield and saccharification efficiency in poplar
Source: Nat Commun. 2023 Jul 18;14:4285. doi: 10.1038/s41467-023-39930-3 (PMC10354043; doi:10.1038/s41467-023-39930-3)
Supplement: Supplementary file 5 — Supplementary Data 2 [file 41467_2023_39930_MOESM5_ESM.xlsx]

## Sheet: Supplementary Data 2
	Supplementary Data 2. Summary of LACs knockout sequences.
	CRISPR/Cas9 lines	LACs	Function Target site	Target sequence	Mutant sequence
	#4	LAC19(2)	gRNA2	GTCTTGCACAGCCTCTTCAC TGG	AGATTCAAGCAACTCCAGTG------GCTGTGCAAGACCCAG (insertion and deletion) ||
				(CCA GTGAAGAGGCTGTGCAAGAC)	AGATTCAAGCAACTCCAGTGGGCTGTGCAAA-----ACCCA (substitution and deletion)
		LAC25(2)	gRNA2	GTCTTGCACAGCCTCTTCAC TGG	TCTGGGTCTTGCACAG---C--CACTGGAGTTGCTTG(deletion）||
				(CCA GTGAAGAGGCTGTGCAAGAC)	TCTGGGTCTTGCACAG---C--CACTGGAGTTGCTTG(deletion）
		LAC32(2)	gRNA4	GTTCTGCACAGCCTCTTCAC TGG	TTCAAGCTAAACCAGTGAG---GCTGTGCAGAACCCAT(5) (deletion GAG and substitution A→G)
				(CCA GTGAAGAGGCTGTGCAGAAC)	AAGCTAAACCAGTGAGA-GGCTGTGCAGAACCCATA(6) (deletion A and substitution AG→GA)
	#14	LAC19(2)	gRNA2	GTCTTGCACAGCCTCTTCAC TGG	AATTCTGGGTCTTGCACAGCC----CACTGGAGTTGC (8) deletion TCTT||
				(CCA GTGAAGAGGCTGTGCAAGAC)	AATTCTGGGTCTTGCACAGCCTCT-CACTGGAGTTGC (6) deletion T
		LAC25(2)	gRNA2	GTCTTGCACAGCCTCTTCAC TGG	CAAGCAACTCCAGTG----------GCAAGACCCAGAATTC (7) deletion 10bp AAGAGGCTGT||
				(CCA GTGAAGAGGCTGTGCAAGAC)	CAAGCAACTCCAG---------TGTGCAAGACCCAGAATTC (5) deletion 9bp GCCTCTTCA
		LAC32(2)	gRNA4	GTTCTGCACAGCCTCTTCAC TGG	CAAGCTAAACCAGTAA-GAGGCTGTGCAGAAC (2) deletion A and substitution G→A
				(CCA GTGAAGAGGCTGTGCAGAAC)	CAAGCTAAACCAGTGA-GAGGCTGTGCAGAAC (3) deletion A
					CAAGCTAAACCAGT-AAGAGGCTGTGCAGAACCCA (2) deletion G
					CAAGCTAAACCAGT-GAGAGGCTGTGCAGAACCCA (2) deletion G and substitution A→G
	#16	LAC19(2)	gRNA2	GTCTTGCACAGCCTCTTCAC TGG	AATTCTGGGTCTTGCACAGCCTCT-CACTGGAGTTGC (2) deletion T ||
				(CCA GTGAAGAGGCTGTGCAAGAC)	AATTCTGGGTCTTGCACAGCCTC—CACTGGAGTTGC (4) deletion TT
		LAC25(2)	gRNA2	GTCTTGCACAGCCTCTTCAC TGG	CCAGTG-----GCTGTGCAAGACCCAGAATTC (11) deletion AAGAG ||
				(CCA GTGAAGAGGCTGTGCAAGAC)	CCAGTG-----GCTGTGCAAGACCCAGAATTC
		LAC32(2)	gRNA4	GTTCTGCACAGCCTCTTCAC TGG	CAAGCTAAACCAGTAA-GAGGCTGTGCAGAAC (5) deletion A and substitution G→A
				(CCA GTGAAGAGGCTGTGCAGAAC)	CAAGCTAAACCAGTGA-GAGGCTGTGCAGAAC (4) deletion A
	#9	LAC25(2)	gRNA2	GTCTTGCACAGCCTCTTCAC TGG	CCAGTG-----GCTGTGCAAGACCCAGAATTC (10) deletion AAGAG ||
				(CCA GTGAAGAGGCTGTGCAAGAC)	CCAGTG-----GCTGTGCAAGACCCAGAATTC
		LAC32(2)	gRNA4	GTTCTGCACAGCCTCTTCAC TGG	GTGTTATGGGTTCTGCACAGCCTC------TCATTTCTCTGAAGCAGAAACTCACTACCGAGAGTTTGTTGTATGTGTTCTCTTCGTTGCTATCTTCTTATCTTTTGCTT-GTGATAGAATATAAAGCTGTGAAGTAAATTCTTTTTTTTTCCTTTTCGTGTGGATGGAAACAGATTCAAGCTAAACCAGTGGCTTGGAAACCGAAGATTA (deletion TTCAC and substitution TCATTTCTCTGAAGCAGAAACTCACTACCGAGAGTTTGTTGTATGTGTTCTCTTCGTTGCTATCTTCTTATCTTTTGCTT-GTGATAGAATATAAAGCTGTGAAGTAAATTCTTTTTTTTTCCTTTTCGTGTGGATGGAAACAGATTCAAGCTA…
				(CCA GTGAAGAGGCTGTGCAGAAC)
	#12	LAC32(2)	gRNA4	GTTCTGCACAGCCTCTTCAC TGG	TTGTGTTATGGGTTCTGCACAGCCTCT-CACTGGTTTAGCTTGAAT (4) deletion T ||
					TTGTGTTATGGGTTCTGCACAGCCTCT-TACTGGTTTAGCTTGAAT (2) deletion T and substitution C→T
		LAC25(2)	gRNA2	GTCTTGCACAGCCTCTTCAC TGG	ATTCAAGCAACTCCAGTG---------TGCAAGACCCAGAATTCCATCA (7) ||
				(CCA GTGAAGAGGCTGTGCAAGAC)	(deletion AAGAGGCTG)
					ATTCAAGCAACTCCAGTG---------TGCAAGACCCAGAATTCCATCA
	#22	LAC25(2)	gRNA2	GTCTTGCACAGCCTCTTCAC TGG	CCAGTGA-GAGGCTGTGCAAGACCC (8)|| (deletion A）
				(CCA GTGAAGAGGCTGTGCAAGAC)	CCAGTGA-GAGGCTGTGCAAGACCC
		LAC32(2)	gRNA3	CTGCTTCAGAGAAATGAGCT TGG	TGTAATCTTCTGCTTCCAAGC--ATTTCTCTGAAGCAGAAATTCACT (deletion TC）||
				(CCA AGCTCATTTCTCTGAAGCAG)	TGTAATCTTCTGCTTCCAAGC--ATTTCTCTGAAGCAGAAATTCACT
			gRNA4	GTTCTGCACAGCCTCTTCAC TGG	TTCAAGCTAAACCAGTGAG-AGGCTGTGCAGAACCCATA(4) (deletion G and substitution A→G)
				(CCA GTGAAGAGGCTGTGCAGAAC)	TTCAAGCTAAACCAGTGAG---GCTGTGCAGAACCCAT(1) (deletion GAG and substitution A→G)
					TTCAAGCTAAACCAGTGA---GGCTGTGCAGAACCCAT(4) (deletion AGA)
					AAGCTAAACCAGTGAGA-GGCTGTGCAGAACCCATA(3) (deletion A and substitution AG→GA)
	#24	LAC25(2)	gRNA2	GTCTTGCACAGCCTCTTCAC TGG	CCAGTG-----GCTGTGCAAGACCCAGAATTC (11) deletion AAGAG ||
				(CCA GTGAAGAGGCTGTGCAAGAC)	CCAGTG-----GCTGTGCAAGACCCAGAATTC
		LAC32(2)	gRNA4	GTTCTGCACAGCCTCTTCAC TGG	CCAGTGA-GAGGCTGTGCAGAAC ||(12)deletion A
				(CCA GTGAAGAGGCTGTGCAGAAC)	CCAGTGA-GAGGCTGTGCAGAAC
	#34	LAC19(2)		GTCTTGCACAGCCTCTTCAC TGG	CCAGTG-----GCTGTGCAAGAC (5) (deletion AAGAG) ||
				(CCA GTGAAGAGGCTGTGCAAGAC)	CCAGTG-----GCTGTGCAAGAC
