# Supplementary material for: Manipulating microRNA miR408 enhances both biomass yield and saccharification efficiency in poplar
Source: Nat Commun. 2023 Jul 18;14:4285. doi: 10.1038/s41467-023-39930-3 (PMC10354043; doi:10.1038/s41467-023-39930-3)
Supplement: Supplementary file 6 — Supplementary Data 3 [file 41467_2023_39930_MOESM6_ESM.xlsx]

## Sheet: Supplementary Data 3
	Supplementary Data 3. Oligonucleotide sequences for the primers and probes used in this study.
	Oligo name	Oligo sequence (5' to 3')
	Plasmid construction
		Forward	Reverse
	Pag-pre-miR408	GGGGTACCAGAGACAGATGAAGACGGGG	CGGGATCCGAGCCACAAGCCAGGGAA
	Pag-miR408 pro::GUS	CGCGTCGACCATGGTTTTCAGAGTGGTTGTCG	CGACCCGGGGCTCCCTCTCCCCACGATC
	Potri.008G073800-LUC	ctcataaaaactgcagATGGAGGGTTTCGACAACATCT	gctctagaactagtggatccCCGCATAGAGGCAGATCTTCTGGA
	Potri.010G183500	ctcataaaaactgcagATGGGTGCTCCAGTCCCTGCAT	gctctagaactagtggatccCCACACTTGGGAAGATCAGAAGGT
	Potri.013G152700	ctcataaaaactgcagATGGAGACTCGTAACTTGACTG	gctctagaactagtggatccTTAACACCGAGGCAGATCAAGT
	Pag-CCR2-RNAi	GGGGACAAGTTTGTACAAAAAAGCAGGCTTCATGCCTGTTGATGCTTCATC	GGGGACCACTTTGTACAAGAAAGCTGGGTCGGGCTGCAACAATGGTCCA
	qRT-PCR
		Forward		Reverse
	Pag-mature-miR408	TGCACTGCCTCTTCCCTGG		CAGTGCGTGTCGTGGAGT
	Pag-18S	CGAAGACGATCAGATACCGTCCTA		TTTCTCATAAGGTGCTGGCGGAGT
	Pag-5.8S	GTCTGCCTGGGTGTCACGCAA		GCGAGCACAGAATTAATACGAC
	Pag-Actin2	AAGGTTGTTGCACCACCAGA		AACACACAGTCCATCACCGC
	Potri.008G073800	ATGGCGTTAGGCAAATGAGA		CCTTCTTTCGGATGGACAAT
	Potri.013G152700	TGATGTCCTCCTCACTGCTG		CACTGTTTGTGTCGTTGAAGC
	Potri.010G183500	TTCAAAGTGGATGGGCAGAT		TGGCAAATGGGTAAGAAACG
	PCR
	P-F/R	GGAGGCAGTACAGGGTTAGCT		CTAATGGTCAGTGCTAGGACGAT
	Pag-LAC19	CCAACTTAACTAATACCATCAATC		ACCAATGAATGGTGACATTGTATT
	Pag-LAC25	TCCTAGCTTCTGCATTGTCCTTGG		ACCAATGAATGGTGACGTTATATC
	Pag-LAC32	TAGACAGTCATTCTAGGCTATATC		CTCATCTACTTGCATAAGATGTT
	FISH probe
		antisense		sense
	miR408	GCCAGGGAAGAGGCAGUGCAU		AUGCACUGCCUCUUCCCUGGC
	LAC19	CACAAUUAAAGUAUCUUGGCUCGAGCAGUUGU		ACAACUGCUCGAGCCAAGAUACUUUAAUUGUG
	LAC25	GGAGUCUAUUGGUACAAUUACAGUAUCUUGGCUAGAGCAGUUGUAGAGGUCACC		GGUGACCUCUACAACUGCUCUAGCCAAGAUACUGUAAUUGUACCAAUAGACUCC
	SMARTer 5’ RACE
	LAC19	GATTACGCCAAGCTTCCTGGGTTGTCTGCGACGAATCG
	LAC25	GATTACGCCAAGCTTGACGGTGGCTGTGTCATTGAAGGTCG
	LAC32	GATTACGCCAAGCTTCCAGGTTGGCCTTGGTAGTAGGCCTGCA
