# Supplementary material for: Manipulating microRNA miR408 enhances both biomass yield and saccharification efficiency in poplar
Source: Nat Commun. 2023 Jul 18;14:4285. doi: 10.1038/s41467-023-39930-3 (PMC10354043; doi:10.1038/s41467-023-39930-3)
Supplement: Supplementary file 9 — Source Data [file 41467_2023_39930_MOESM9_ESM.xlsx]

## Sheet: Figure 1
	Figure1b. Comparisons of plant height of miR408_OX and miR408_cr.										Figure 1g. Histograms showing relative green fluorescence intensity of TrCBM1-GFP.
	WT	miR408_OX #1	miR408_OX #5	miR408_OX #6	WT	#8	#18	#20			WT	miR408_OX #1	miR408_cr #20	CCR2 RNAi
	63.59	85.988	76.401	74.718	65.098	68.298	64.71	64.148			1	2.1	0.7	1.1
	63.572	87.503	77.429	75.668	65.311	66.682	66.15	64.015			1	2	0.8	1.8
	64.507	86.405	77.759	74.028	62.977	68.143	65.612	64.681			1	2.5	0.6	1.3
	64.856	87.088	76.804	75.949	64.335	67.097	67.075	62.559			1	2.2	0.7	1.2
	63.711	85.852	76.427	73.192	64.102	65.746	66.551	66.377			1	2.1		2
	64.966	85.849	75.968	74.467	64.734	64.57	67.075	63.509
	64.253	86.963	78.06	76.392	64.486	66.045	66.607	63.642
	65.082	86.125	77.402	76.632	64.449	65.754	67.756	65.079
	64.282	85.439	77.595	75.256	65.912	64.417	65.878	66.014			Figure 1h. Histograms showing relative green fluorescence intensity of dye-bound cellulase.
	63.974	86.126	78.335	74.589	65.611	65.684	66.174	63.394			WT	miR408_OX #1	miR408_OX #5	miR408_OX #6
		89.839	79.308	75.956	64.208	65.48	65.998	66.347			1	2.6	2.6	3.3
		87.775									1	1.6	1.6	1.7
		85.025									1	2.3	3	3.1
	Figure1c. Comparisons of basal stem diameter of miR408_OX and miR408_cr.
	WT	miR408_OX #1	miR408_OX #5	miR408_OX #6	WT	#8	#18	#20
	4.82	6.12	5.51	5.23	4.67	4.67	5.13	4.66			Figure 1i. Saccharification efficiency of WT and miR408_OX plants without pretreatment.
	5.28	5.58	6.65	6.42	4.85	4.45	5.17	4.73			WT	miR408_OX #1	miR408_OX #5	miR408_OX #6
	4.59	6.26	5.97	5.32	4.68	5.34	5.44	4.36			28.4808	50.3341	46.7644	45.2209
	5.27	5.58	6.2	5.29	5.11	4.89	5	4.33			25.5195	45.0527	55.3404	50.518
	4.59	5.73	5.51	5.29	4.52	4.82	4.83	4.72			25.7603	54.5891	51.3844	51.63
	4.36	6.3	6.21	4.59	5.78	5.33	5.38	4.8
	4.59	6.65	5.77	5.09	4.91	5.21	5.05	4.46
	4.82	6.21	5.5	5.62	5.15	5.16	5.19	4.3
	5.27	6.89	4.59	5.07	4.65	4.67	5	4.79
	4.59	6.42	5.52	5.66	4.45	5.31	5.47	5.28
	5.28	6.42	4.82	6.24	4.67	5.11	4.77	5.26
	4.59	6.2	5.27	5.01		4.87	5.09	4.66
	4.36	6.23	5.5
	5.5		5.75
			5.51

## Sheet: Figure 2
Figure 2b. Comparisons of plant height of miR408_OX and WT.						Figure 2c. Comparisons of basal stem diameter of miR408_OX and WT.
WT	miR408_OX #1	miR408_OX #5	miR408_OX #6			WT	miR408_OX #1	miR408_OX #5	miR408_OX #6
122	171	155	169			1.2	1.5	1.6	1.52
123	145	175	150			1.2	1.56	1.72	1.4
130	168	160	155			1.4	2	1.7	1.5
123	140	190	170			1.1	1.6	1.8	1.2
129	230	220	189			1.2	1.8	1.67	2.2
183	195	145	210			1.6	1.5	1.76	2
98	160	155	206			1.1	1.46	1.4	1.4
108	195	190	205			0.9	1.7	1.37	1.5
128	220	185	140			1.15	1.59	1.65	1.61
110	170	200	145			1	1.65	1.4	1.5
125						1.2
99						1.3
139						1.3
123						1.4
126						1.2
120						1.25
130						1.2
113						1.15
132						1.4
128						1.5
149						1.23
						1.2
						1.1
						1.17
						1.35
						1.1
						1
						1.11
						1.2
						0.96

## Sheet: Figure 4
Figure 4d. (d) qRT-PCR showing the relative transcript levels of LAC19, LAC25 and LAC32 with high score using psRNAtarget in WT and miR408_OX and knockout plants.
	WT			miR408_OX #1			miR408_OX #6			#8			#20
LAC19	1	1	1	0.203557	0.205429	0.213428	0.352369	0.346689	0.362309	0.930253	1.01613	1.38268	1.11796	0.944367	1.01876
LAC25	1	1	1	0.580033	0.584173	0.543428	0.601267	0.643485	0.590906	1.19226	1.04615	1.10099	1.22565	1.29477	1.16564
LAC32	1	1	1	0.204698	0.372763	0.414523	0.161253	0.267467	0.27764	0.900125	0.927341	0.87832	0.884509	0.92327	0.952379

## Sheet: Figure 5
Figure 5e. Comparisons of plant height for the lac mutants and WT.
WT	#4	#14	#16	#12	#22	#24	#1	#2	#3
37.986	46.103	44.542	42.234	48.41	48.836	47.452	38.314	39.009	38.552
37.955	46.422	45.109	43.051	47.381	48.339	46.884	38.532	38.133	37.37
37.18	45.832	45.251	43.879	47.228	46.671	47.164	37.231	37.79	37.713
39.608	46.884	45.854	43.282	48.019	48.658	47.665	37.26	38.628	37.447
37.401	46.316	44.541	43.808	48.871	45.677	48.942	38.368	38.247	36.799
37.159	47.026	44.612	45.631	47.665	47.594	48.623	36.79	38.285	37.942
37.196	46.28	45.109	43.312	46.706	48.197	47.984	37.171	37.828	37.332
37.763	46.28	45.216	44.205	46.564	48.627	47.026	37.59	39.39	37.142
38.203	45.89	44.47	43.447	47.061	48.09	46.387	38.962	39.123	37.828
38.437	46.138	44.825	42.944	48.232	47.452	46.245	38.466	39.276	36.913
37.846	46.138	44.754	42.447	48.942	47.168	46.635	38.162	38.742	39.428
37.124	46.777	44.896	42.66	46.919	47.984	46.635	37.78	38.437	38.133
38.614	46.103	45.074	42.234	47.771	46.245	46.422	39.496	39.123	38.59
38.792	44.79	44.754	43.95	47.274	46.671	46.422	38.123	36.57	37.79
38.082	46.032	43.654	42.021	47.416	47.416	45.819	37.552	37.599	37.904
Figure 5f. Comparisons of basal stem diameter for the lac mutants and WT.
WT	#4	#14	#16	#12	#22	#24	#1	#2	#3
0.446	0.446	0.568	0.426	0.541	0.581	0.527	0.46	0.431	0.379
0.406	0.487	0.467	0.568	0.446	0.581	0.554	0.446	0.446	0.392
0.406	0.487	0.487	0.426	0.487	0.514	0.5	0.446	0.436	0.487
0.414	0.547	0.487	0.426	0.5	0.568	0.568	0.473	0.409	0.365
0.487	0.487	0.446	0.456	0.5	0.527	0.568	0.406	0.352	0.433
0.414	0.547	0.466	0.519	0.527	0.541	0.554	0.379	0.448	0.473
0.406	0.547	0.487	0.487	0.595	0.541	0.527	0.392	0.394	0.419
0.324	0.588	0.487	0.487	0.5	0.581	0.581	0.433	0.353	0.338
0.324	0.568	0.406	0.406	0.473	0.554	0.568	0.406	0.373	0.379
0.324	0.547	0.406	0.487	0.487	0.5	0.581	0.406	0.473	0.365
0.487	0.588	0.507	0.487	0.46	0.514	0.568	0.46	0.408	0.338
0.493	0.568	0.324	0.487	0.46	0.487	0.676	0.514	0.392	0.473
0.365	0.547	0.414	0.568	0.487	0.541	0.622	0.406	0.487	0.324
0.406	0.487	0.527	0.487	0.446	0.527	0.595	0.365	0.447	0.338
0.304	0.493	0.507	0.547	0.5	0.554	0.527	0.392	0.478	0.406
Figure 5g. Comparisons of plant height for the overexpression and WT poplars.
WT	#1	#3	#5	#1	#2	#3	#1	#2	#6
36.023	28.677	28.535	28.18	31.445	30.451	25.057	32.071	30.664	29.883
36.414	29.209	28.748	28.109	31.232	28.854	25.838	32.568	29.954	30.7
36.023	28.57	28.677	27.328	30.842	28.677	25.66	32.497	30.38	30.629
36.13	28.251	28.854	27.683	32.261	29.138	26.618	31.291	30.096	31.197
35.633	28.748	28.89	27.08	31.481	28.677	26.618	30.362	31.516	30.842
35.172	29.032	29.812	28.464	30.984	29.99	26.015	32.865	31.765	31.374
34.994	29.458	29.493	27.47	30.984	29.28	27.541	30.675	31.516	31.516
34.32	29.032	28.499	26.654	30.877	28.641	27.86	31.149	30.487	32.19
35.527	29.067	28.677	27.754	30.593	28.322	26.796	33.22	30.451	31.197
35.456	28.073	28.393	27.719	30.558	29.103	27.47	32.297	29.351	30.096
36.662	29.387	28.251	29.138	30.345	28.606	24.773	31	29.742	29.671
36.414	28.89	28.677	28.535	30.345	28.464	25.908	32.852	29.954	29.493
35.136	29.458	28.748	27.754	30.025	28.748	26.192	32.32	29.138	29.919
36.627	27.896	27.931	29.032	31.481	30.132	25.625	33.858	30.842	29.544
35.598	28.038	27.151	28.89	31.41	29.99	25.802	29.036	29.99
Figure 5h. Comparisons of stem diameter for the overexpression and WT poplars.
WT	#1	#3	#5	#1	#2	#3	#1	#2	#6
0.446	0.302	0.336	0.324	0.351	0.332	0.379	0.333	0.351	0.338
0.449	0.342	0.351	0.311	0.351	0.365	0.311	0.364	0.359	0.351
0.398	0.351	0.324	0.324	0.311	0.329	0.351	0.324	0.345	0.357
0.357	0.379	0.357	0.314	0.324	0.365	0.357	0.347	0.351	0.342
0.435	0.338	0.338	0.369	0.311	0.351	0.365	0.364	0.37	0.334
0.386	0.352	0.351	0.365	0.338	0.365	0.365	0.356	0.336	0.351
0.399	0.324	0.351	0.311	0.284	0.379	0.351	0.324	0.329	0.324
0.398	0.338	0.365	0.324	0.379	0.379	0.365	0.322	0.351	0.351
0.406	0.324	0.338	0.365	0.338	0.324	0.351	0.3332	0.351	0.327
0.379	0.324	0.322	0.298	0.311	0.297	0.338	0.332	0.365	0.338
0.433	0.356	0.311	0.324	0.365	0.379	0.324	0.356	0.365	0.324
0.392	0.36	0.351	0.338	0.351	0.323	0.338	0.333	0.324	0.311
0.432	0.365	0.332	0.356	0.338	0.326	0.338	0.316	0.365	0.351
0.351	0.342	0.352	0.324	0.284	0.349	0.379	0.338	0.351	0.355
0.379	0.351	0.336	0.351	0.297	0.351	0.311	0.313	0.359	0.351

## Sheet: Figure 6
											Figure 6g. Spectra analysis of vessel cell corners.						Figure 6g(lignin). Spectra analysis of lignin.
											Wavenumber(cm-1)	Raman Intemsity(CCDsts)					Wavenumber(cm-1)	Raman Intemsity(CCDsts)
Figure 6b. Statistics analysis of plant height of lac19 lac25 lc32.					Figure 6c. Statistics analysis of stem diameter of lac19 lac25 lc32.							WT	1	2	3			WT	1	2	3
WT	#4	#14	#16		WT	#4	#14	#16			301.822	20391.9	16519.8	18004.9	15026		1500.75	22631.5	14975.1	18537	12393.5
71.242	86.749	89.698	93.828		1.426	2.409	2.1077	1.927			304.07	20274.6	16719.8	17980.3	15036.7		1502.71	22768.3	15145.8	18625.6	12493.3
64.606	85.853	91.391	96.876		1.296	2.143	2.138	1.947			306.316	20396.7	16775.3	18155.6	15071.1		1504.67	22678.5	15318.1	18752.3	12478.6
67.33	85.395	94.888	91.43		1.374	2.143	2.01	1.927			308.561	20478.8	16886.7	18227.2	15192.8		1506.63	22731.2	15328.9	18879.7	12535.7
67.027	87.647	91.845	95.712		1.298	2.101	2.113	1.908			310.808	20470.3	16942.9	18259	15322		1508.6	23028.7	15443	18861.6	12612.6
63.213	83.002	88.93	96.881		1.375	2	2.112	1.89			313.052	20479	16911.2	18230.3	15474.3		1510.55	22833.5	15304.4	18858.9	12694.9
71.902	86.053	91.787	90.1		1.387	2.179	2.087	2.024			315.296	20399.4	16904.3	18195.1	15227.8		1512.51	22749.5	15225.9	18735.5	12635.5
67.803	86.665	90.045	92.405		1.37	2.101	2.061	2.004			317.539	20412.2	16957.4	18428.9	15264.6		1514.47	22879.5	15144.9	18745.1	12405.8
67.842	88.062	89.791	95.884		1.296	2.177	1.934	1.928			319.784	20396.7	16946.2	18200.6	15263.4		1516.43	22761.7	14936.1	18593.3	12264.1
66.158	91.74	92.763	95.714		1.3	2.109	2.062	1.947			322.026	20526	16817.9	18281.8	15326.3		1518.39	22531.4	14897.5	18462.5	12144
68.116	90.244	95.717	89.129		1.265	2.214	2.2	2.07			324.267	20506.9	16852.2	18295.8	15377.6		1520.35	22365.8	14586.7	18285.2	11998.4
											326.51	20706.9	17114.5	18399.8	15382.9		1522.3	22510.8	14557.9	18321.6	11791.2
											328.75	20521.2	17218.3	18319.9	15406		1524.26	22318.6	14447.1	18102.5	11806.7
Figure 6e. Histograms showing relative green fluorescence intensity of TrCBM1-GFP.											330.99	20521.8	17147.1	18482.9	15414.2		1526.21	22254.4	14337.1	18171.5	11680.7
	Phloem fiber			Xylem							333.229	20642.8	17198.4	18719.7	15692.5		1528.17	22156.1	14255.4	18165.3	11596.1
WT	4.114	3.226	4.23	8.003	5.099	7.625					335.47	20846.1	17347.7	18589.3	15710		1530.13	22204.3	14131.8	18000.3	11462.2
lac19	4.895	1.29	2.885	8.173	10.138	11.494					337.708	20806.2	17281.7	18639.8	15632.5		1532.08	22321.3	14184.3	18097.2	11494.9
lac25 lac32	11.691	7.648	8.263	17.499	19.175	20.233					339.946	20912.8	17051.1	18238	15501.6		1534.04	22461.2	14095.6	18087.7	11472
lac19 lac25 lac32	15.187	9.531	12.156	36.552	32.383	27.565					342.185	20694.6	17220.8	18411.2	15603.4		1535.99	22448.6	14193.6	18202.2	11559.9
											344.422	20899.4	17121.3	18402.3	15964.9		1537.94	22453.7	14378.4	18205.4	11493
											346.658	20984.6	17558.7	18434.4	15964.2		1539.89	22417.3	14262.2	18029.4	11509.3
											348.893	20933.1	17721.9	18673.2	16152.9		1541.85	22293.5	14376.5	18050	11608.7
											351.13	21177.9	17920.3	18845.2	16427.5		1543.8	22343.4	14420.6	18157.4	11674.1
											353.365	21369	18229.1	18954.6	16810.4		1545.75	22483.9	14519	18315.4	11675.6
											355.599	21316.7	18304	19243.1	16940.3		1547.7	22724.7	14458	18232	11625.1
											357.832	21552.8	18530.6	19411.8	17007.6		1549.65	22615.4	14560.2	18457.9	11851.4
											360.067	21486.1	18518.3	19221.2	17261.9		1551.6	22831.1	14755.5	18536.5	11831.2
											362.299	21647.5	18842.2	19718.5	17266.4		1553.55	22908	14821.6	18699.8	11900.5
											364.531	21720.6	18990.8	19700.9	17490.9		1555.5	22867.6	14922.7	18632.3	12029.1
											366.762	21877.8	19396.7	19986.4	17916.5		1557.45	23043.4	15092.7	18899.4	12110.4
											368.994	22091.4	19719.5	20006.9	18281.1		1559.4	23251.6	15214.1	18945.1	12198.9
											371.224	22083.3	19921.1	20441.7	18660.5		1561.35	23376.1	15256.8	19069.2	12318.6
											373.454	22141.9	20473.8	20558.9	18923.1		1563.29	23639.2	15611.2	19358.6	12453.9
											375.683	22387.4	20602.5	20686	19321.8		1565.24	23677.1	15621.9	19408.2	12619.2
											377.911	22783.6	21388.1	21384.7	19880.1		1567.19	23823.3	16093.1	19583.3	12940.2
											380.141	23029.9	21838.4	21669.6	20594		1569.13	24253.4	16360.8	20073.7	13025.3
											382.369	23207.2	22254	21786.8	21336.6		1571.08	24558.3	16514.5	20411.2	13601
											384.596	23340.2	21940	21544.4	21135.1		1573.03	25143.2	17386.2	20824.4	13863.2
											386.822	22996.7	21386.9	21224.9	20704.7		1574.97	25701.8	17719.1	21307.1	14274.9
											389.048	22400.1	20187	20478.6	19929.6		1576.91	26283.5	18318.4	21809.4	14895.1
											391.275	21875.9	19334.9	19996.1	18900.3		1578.86	26878.3	19217.8	22562	15581
											393.499	21422.8	18587	19280.2	17561.7		1580.8	27686.4	20289.7	23432.6	16461.5
											395.724	21196	17884.3	18915.6	16665.8		1582.75	28443.7	21423.7	24579	17375.4
											397.947	20855.5	17251.2	18485.5	16028.8		1584.69	29519.6	22767.9	25608	18390
											400.17	20813.2	16978.6	18303.2	15613.3		1586.63	30720.1	24293.8	26806.6	19710.1
											402.395	20831.2	16803	18253.2	15498.7		1588.57	32061.6	25794.3	28399.9	21172
											404.617	20767.6	17012.5	18369.2	15440.6		1590.51	33369.8	27757.7	30071	22923.6
											406.838	20641.7	16937.6	18317.8	15239.4		1592.45	35019.6	29724.8	31631.5	24571
											409.059	20557.2	16916	18439.4	15375.7		1594.39	36999.5	31879.8	33623.7	26570.9
											411.28	20713.1	17095.9	18369.1	15831.2		1596.33	38646.2	34109.3	35410.2	28619.4
											413.499	20854.1	16858.7	18198.9	15471.3		1598.27	39051.2	35922	37178.5	30261
											415.721	20825.5	16924	18171.3	15431.3		1600.21	39018.7	37200.4	38090.6	31314.7
											417.939	20662.1	16666.3	18195.1	15293.5		1602.15	38986.9	37406.5	38573.3	31802.9
											420.158	20617.6	16556.4	18200	15229.5		1604.09	38956.5	37764.8	38369.3	31911.3
											422.375	20656.8	16605.8	18168	15068.6		1606.03	38928	37541.8	38105.2	31398.9
											424.593	20662.9	16745.4	18164.8	15272.6		1607.96	38901.9	37248.3	37450.7	31095.1
											426.809	20868.4	17068.9	18275.9	15458.3		1609.9	38791.3	36285.8	36746.7	30333.9
											429.027	21218.3	17081.5	18633	15521.7		1611.84	37913	35150.5	35663.7	29261.8
											431.243	21233.9	17488.5	18579	16015.6		1613.77	36568.6	33274.1	34168.6	27534.3
											433.458	21415.3	17689.5	18846.7	16138.7		1615.71	35469.2	31266.9	32732.2	25985.2
											435.672	21520.3	17894.6	19180	16320.6		1617.64	34113.5	29448.4	31306.1	24325.7
											437.886	21574.2	18006.4	19249.2	16790		1619.58	33324.1	28058.1	29989	23093
											440.1	21751	18068.1	19330	16904		1621.51	32515.2	26713.3	29222.2	21985.5
											442.313	21750.7	18122.9	19453.5	16788.9		1623.45	32363.3	25926.9	28416.8	21272.9
											444.525	21483.9	17887.3	19354.7	16699.4		1625.38	32314.5	25510	28400.7	21068
											446.739	21597.1	17809.6	19212.1	16393.8		1627.31	32240.2	25113.2	28161.2	20832.7
											448.95	21447.8	17540.2	18973.9	16177.6		1629.24	31512.1	24404.4	27761	20225.6
											451.161	21591.3	17622.9	19058.1	16224		1631.18	31459.4	24064.5	27314.1	19845.3
											453.371	21474.8	17605.8	19244.3	16122.7		1633.11	30941.4	23867.3	27044.7	19333.5
											455.581	21721.5	17832.6	19046.2	16369.3		1635.04	30811.4	23673.8	27099.7	19140.6
											457.79	21782.2	17979	19425.9	16148.5		1636.97	30556	23362.7	26995.7	18860.4
											459.998	21916.1	18018.4	19713.4	16487.1		1638.9	30230.2	23083.8	26654.1	18650.2
											462.207	21974	18186.8	19668.6	16660.4		1640.83	29846.9	22582.3	25954.3	18140.6
											464.414	21787.1	18103.8	19551	16408.5		1642.76	29144.5	22145.8	25595.1	17785
											466.623	21357.9	17517.3	19254	16133		1644.69	28392.9	21364.1	24904.1	17195.9
											468.83	21395.7	17047.4	19010.7	15547.3		1646.62	27908.4	21012.4	24241.6	16934.2
											471.036	20884.3	16617.5	18593.8	15168.8		1648.54	27618	20736.5	23865.8	16863.8
											473.241	20840.5	16273.6	18216.4	14754		1650.47	27741.1	20807	23695.7	16934.7
											475.446	20883.2	16296.3	18150.9	14856.6		1652.4	27813.2	21041.5	23924.5	17247.1
											477.65	20828.5	16111.6	17924	14667.7		1654.33	28313.3	21706.4	24318.5	17735.5
											479.854	20806.7	16268	18100.6	14864.6		1656.25	28708.4	22536.8	24645.8	18489.7
											482.057	20811.3	16180.5	18024.9	14751.8		1658.18	29296.1	23237.4	25119	19050.7
											484.26	20944.3	16187.8	18037	15068.7		1660.1	29525	23579.3	25598.3	19550.9
											486.462	20958.7	16388.7	18204.5	15040.4		1662.03	29501	23851.8	25711.3	19687.3
											488.664	20970.7	16680.9	18303.7	15184.6		1663.95	29216.7	23433	25655.2	19428.3
											490.865	21251.9	16885.6	18255.1	15466.8		1665.88	28846.8	22838.7	25337.6	19037.1
											493.066	21374.2	17135.1	18760.2	16083.9		1667.8	28197	22175.4	24501.5	18346.8
											495.266	21332.4	17375.8	18690.8	16339.1		1669.72	27668.8	21290.6	23880.5	17731.3
											497.466	21453.6	17315.7	18678.1	16080.8		1671.64	26959.9	20658	23444.7	17033.5
											499.665	21300.1	17018.5	18619.4	16105.3		1673.57	26498.3	20074.8	22922.7	16318
											501.865	21302.4	17024	18517	15705.5		1675.49	26194.9	19472.3	22568.8	15984.3
											504.063	21095.1	16825.9	18433.2	15503.9		1677.41	25763.8	18859.9	22186.9	15420
											506.261	20945.9	16483.4	18349.8	15643.1		1679.33	25468.5	18542.5	22053	15236.4
											508.458	21201	16807.2	18494.7	15347.4		1681.25	25041.8	18223	21558.5	14575.1
											510.654	21182.7	16801.7	18266.9	15541.4		1683.17	24794.6	17806.3	21204.3	14354.1
											512.85	21248.7	16789.3	18551	15614.3		1685.09	24619.6	17430.2	20979.2	14190
											515.045	21557.7	16932.1	18497.8	15925.1		1687.01	24186	17168.1	20597.2	13814.8
											517.24	21506.9	17232.8	18774.9	16195.5		1688.93	23930.4	16809.9	20253.1	13608.1
											519.435	21901.6	17595.6	19162.9	16602.6		1690.85	23778.5	16383.6	20091.3	13276.1
											521.628	22099	18043.1	19188.1	17032.8		1692.77	23416.1	16133.3	19775.9	13062.8
											523.822	22336.4	18470.2	19376.4	17679.1		1694.68	23199.3	15833.7	19342.7	12959.9
											526.014	22336.8	18455.7	19669.5	17647.1		1696.6	22977.4	15552.5	19247.6	12689.6
											528.207	22090.8	18163.9	19638.1	17496.4		1698.52	22897	15365.5	19045.1	12665.6
											530.398	22021.6	18142.4	19409	17094.4
											532.589	22008.8	17759.3	19247.6	16776.3
											534.78	21561.6	17544	19192.5	16405.6
											536.97	21539.4	17358.5	18927.5	16221.7
											539.16	21387.8	17165	18743.7	15924.7
											541.349	21465.9	16743	18540.2	15402.4
											543.537	21177.3	16488.9	18358.7	15069.1
											545.725	20926.6	16350.6	18071.2	14693
											547.913	20977.5	16068.9	18046.6	14531.5
											550.1	20688.8	15792.9	17732.8	14340
											552.286	20758	15724.6	17820.7	14026.3
											554.472	20691.3	15464.3	17606.5	13968.8
											556.655	20626	15487.3	17484.6	13945.6
											558.84	20586	15356.8	17621	13688.5
											561.025	20409.6	15531.1	17445.1	13418.7
											563.208	20433.7	15319.3	17328.3	13595.6
											565.392	20481.9	15321.2	17362	13675
											567.574	20399.6	15286.8	17362.2	13621.7
											569.757	20360.8	15179.4	17415.9	13720.6
											571.938	20481.3	15187.4	17274.5	13565.5
											574.12	20378.3	15187.2	17251.8	13683.2
											576.3	20458.1	15096.5	17242.4	13468.7
											578.48	20329.6	15091.9	17250.2	13267.3
											580.66	20219.3	15108.3	17253.5	13296.3
											582.839	20331.7	14862.9	17111.2	13373.6
											585.018	20305.3	15143.6	17038.9	13103.7
											587.196	20209.4	15083.7	16955.7	13200.6
											589.373	20224.9	15088.7	16918.5	13155.9
											591.548	20264.3	15045.9	17136.1	13280.1
											593.725	20275.1	15146.7	17245.4	13330.8
											595.901	20236.8	15243.5	17188.4	13401.2
											598.076	20496.4	15358.5	17605.7	13567
											600.251	20421.3	15296.3	17498.8	13557
											602.426	20483.2	15350.2	17343	13579.4
											604.599	20432	15403.8	17262.9	13519.6
											606.773	20147.2	15226.3	17275.8	13563.5
											608.946	20278.1	15112	17256	13274.2
											611.116	20207.3	15018.5	17089.3	13137.7
											613.288	19916.4	14997.7	17111.7	13111.2
											615.459	19921.6	14784.3	17098.8	13139.9
											617.63	20177.4	14706.3	16902.9	13000.8
											619.8	20143.8	14670.9	16908.4	12938.6
											621.97	20107.7	14844.2	16845.1	12871.6
											624.139	20232	14734.8	16979.5	12940.7
											626.308	20183.3	14855.6	17130.9	12825.4
											628.474	20339.6	14802.7	17028.5	12850.3
											630.642	20266.7	14977.7	16973.2	12809.3
											632.809	20290.4	14759.2	16975.5	12929.6
											634.976	20243.4	15015.9	17124.2	13041.3
											637.142	20134.4	14951.8	17173.6	13313.4
											639.307	20380.7	15140.1	17339.8	13209.3
											641.47	20436.2	15129.1	17501.3	13247.4
											643.635	20514.4	15126.1	17649.8	13381.9
											645.799	20506.6	15145.2	17301.4	13384.7
											647.963	20298.7	15169.1	17278	13196.7
											650.126	20520.2	15075.8	17363	13254.2
											652.288	20260.5	15005.5	17352.8	13063.9
											654.448	20194.7	15035.4	17073.1	12881.9
											656.61	20149.2	14760.9	17041.2	12782.1
											658.771	20046.7	14539.4	17019.3	12666.2
											660.931	19883.2	14547.2	16754.2	12542.6
											663.091	19757.3	14235.9	16671.6	12411.5
											665.248	19737.5	14206.7	16435.5	12255.9
											667.407	19648.1	14107.9	16403.4	12181.6
											669.566	19532.8	13961.5	16388.6	11889.1
											671.724	19541.8	13981.2	16301.3	12004.4
											673.881	19580.4	13942.3	16152.8	11892.5
											676.036	19395.7	13772.7	16216.3	11835.2
											678.192	19455.5	13876.8	16177	11813.8
											680.348	19508.4	13787.3	16063.1	11679.2
											682.503	19507	13617.4	15995.1	11685.5
											684.656	19404.4	13564.2	16091.3	11823.2
											686.81	19382.2	13498.7	16061.6	11624.4
											688.964	19314.7	13485.3	16032.2	11583.6
											691.117	19261.9	13541.1	16009.5	11435.6
											693.268	19340.4	13370.5	15923.1	11491.3
											695.42	19422.9	13347.3	15953.7	11615.8
											697.572	19452.8	13587.3	15833.5	11341.1
											699.723	19323.2	13546.1	15898.8	11364.6
											701.872	19636	13524.8	15935.3	11545.3
											704.022	19615.9	13341.2	15968.8	11441.2
											706.172	19467.5	13547	15934.8	11591.9
											708.321	19508.3	13496.8	16112.7	11608.7
											710.468	19501	13627.6	15979.4	11494.5
											712.616	19489.6	13619.6	16063.6	11617.6
											714.763	19605.3	13576.5	16131.2	11635.3
											716.909	19825.1	13784.4	16362.6	11764.7
											719.055	19867.5	13899	16272.6	11767.1
											721.201	19871.5	14042.6	16311.1	11764.9
											723.347	19961.2	14122	16541	12059.7
											725.49	20093.9	14170.7	16682.1	11997.8
											727.635	20270.8	14239.4	16544.4	12131.9
											729.779	20234.8	14381.4	16700.7	12223
											731.92	20329.9	14443.5	16870.4	12364.4
											734.063	20292.5	14570.8	16734.4	12327.5
											736.206	20213.9	14396.9	16701.6	12171.8
											738.346	20332.6	14381	16720.9	12146.8
											740.487	20254.3	14556.4	16846.9	12390.1
											742.628	20249.8	14302.4	16653.5	12087.7
											744.769	20147.1	14381.6	16711.7	12267.4
											746.907	19986.2	14161.5	16655.4	12022.6
											749.046	20163.1	14304.8	16660.7	12266.9
											751.185	20084.6	14211.9	16590	12113.4
											753.322	20217.1	14289.7	16544.7	12050
											755.46	19976.7	14080.7	16490	11919.9
											757.595	20032	14113.1	16653.2	11936.7
											759.732	20066.3	14019.9	16451.8	11761.3
											761.869	20089.1	13970.5	16505.4	11947.2
											764.003	20081.3	14046.9	16654	11885.4
											766.138	20185.3	14127.5	16605.4	11879.6
											768.273	20284.6	14008.3	16566	11969.1
											770.406	20383.5	14111.3	16540.2	11872.7
											772.54	20289.1	14200.4	16651.5	11978.4
											774.673	20427.8	14225.7	16912.8	12029.4
											776.804	20368.7	14312.2	16708.4	11953.7
											778.936	20417.1	14324.4	16993.2	12063.8
											781.066	20569.5	14721.2	16981.4	12174.7
											783.198	20767	14781	17091.6	12346.2
											785.329	20797.5	14714.7	17232.4	12361.4
											787.457	20891.9	14891.7	17309.9	12628.5
											789.587	20858	15117.3	17432.1	12644.7
											791.714	20844.4	15127.2	17316.5	12682.1
											793.843	20925.6	15356.3	17435.5	12974.2
											795.972	21179.1	15449.8	17713	13096
											798.097	21080.3	15574.3	17420	13125.8
											800.225	21187.2	15503.8	17615.3	13311
											802.35	21222.9	15722.4	17712.1	13258.2
											804.476	21216.9	15837.7	17715	13185.1
											806.602	21218	15665.5	17795.3	13181.5
											808.725	21359.8	15773.9	17805	13264.9
											810.85	21240.6	15849.4	17807.2	13235.6
											812.973	21212.6	15903.6	17767.6	13240.9
											815.096	21415.1	15557.6	17849.3	13324.8
											817.218	21345.5	15733.4	17902	13201.2
											819.341	21366.1	15754.9	17821	13254.7
											821.463	21124	15629.7	17642.1	12983.3
											823.583	21344.7	15493.5	17806.6	13150.9
											825.704	21187.4	15358.4	17694.4	12957.7
											827.823	21121.7	15199.7	17695.4	12953.7
											829.943	21016.9	15224.8	17561.6	12979.1
											832.061	21086.6	15261.9	17545.9	12866.2
											834.181	21037.9	15265.4	17615.9	12804.7
											836.298	21016.3	15232.2	17487.6	12793
											838.416	20866.6	15157.2	17550.1	12771.7
											840.532	21011.7	15022.4	17361.7	12589.1
											842.649	20950.7	15103.8	17554.1	12722.6
											844.764	20977	15044.6	17380.7	12643.6
											846.88	20914.6	14903	17414.9	12623.9
											848.994	21039.7	15057.2	17532.3	12520.2
											851.11	20946.9	15175.3	17535.5	12632.6
											853.223	21095.3	15266.2	17505.1	12621
											855.337	21059.5	15419.4	17538.3	12842.9
											857.449	21160.4	15412.9	17632.2	12628.9
											859.562	20982	15316.2	17451.7	12726.5
											861.673	20825.1	15024.1	17431.1	12527.4
											863.785	21017.2	15031.8	17378.1	12544.6
											865.895	21134.2	14988.6	17447.1	12512.5
											868.007	20993.4	14937.3	17542.8	12651.1
											870.116	20892.9	14875.2	17498.5	12636.7
											872.226	21082.7	15188.3	17585.2	12687.6
											874.334	20982.3	14958.6	17459.4	12673.8
											876.443	21040.2	15231.8	17528.7	12786.3
											878.55	21282.1	15314.5	17557.6	13007.3
											880.659	21286.6	15391.8	17878	13093.2
											882.765	21335	15513	17897.3	13272.6
											884.872	21431.2	15517	17982.2	13346.3
											886.977	21368.1	15721.4	17990.5	13335
											889.081	21448.8	15917.3	18178.9	13645.7
											891.187	21430.4	16038.5	18449.9	13828
											893.291	21877.9	16336.6	18624.7	13982.2
											895.396	22008.8	16562.1	19103.2	14260.1
											897.498	22298.5	17066.6	19394.1	14682.9
											899.602	22529.6	17401.1	19846.1	15144.3
											901.704	22902.4	17731.7	19923.9	15579.6
											903.805	22996.6	18002.7	20246.7	15987.9
											905.907	23012.3	18029.6	20276.9	15995.6
											908.007	22960.9	17774.8	20131.2	15808.7
											910.109	22556.9	17454.4	19919.9	15618.8
											912.208	22580.1	17319.7	19587.4	15314.6
											914.308	22598.5	17077.6	19417.4	15025.7
											916.406	22476.6	16829.3	19266.9	14884.7
											918.504	22476.4	16932	19061.5	14903.6
											920.603	22392.7	16794.5	19023.2	14703.7
											922.699	22310.8	16593.4	18914.2	14495.8
											924.795	22601.1	16892.6	19092.2	14691.6
											926.893	22536	16786.7	18987.4	14820.2
											928.988	22667.7	16917.5	19263.8	14637.8
											931.084	23002.3	16990.7	19278.4	14878.8
											933.178	22927.6	16948.4	19235.3	14885
											935.272	23031	16917.7	19267.5	14757.4
											937.367	22721.6	16861.8	19371.5	14705.2
											939.46	22556.4	16634.1	19038	14430.5
											941.552	22415.2	16522.6	18985.6	14293.4
											943.645	22201.2	16196.3	18649.2	13894
											945.737	22131.4	15851.9	18821.6	13821.1
											947.827	22036.1	15896.9	18485.1	13635.7
											949.919	21998.6	15828.2	18445.2	13542
											952.009	22104.6	15830.2	18431.2	13582
											954.1	22014.5	15640.2	18512.1	13579.2
											956.189	22050.8	15852.7	18418.3	13535.8
											958.277	22166	15759.5	18540	13770
											960.365	22068.8	15994.4	18603.7	13762.9
											962.454	22441	16133.4	18981.5	13923.1
											964.541	22496.6	16493.9	19202.3	14222.5
											966.627	22628.3	16611	19134.2	14304.7
											968.715	22859.2	16883.7	19319.5	14666.2
											970.8	22962.3	17069.9	19645.1	14793.6
											972.885	22960.8	17180.3	19821.2	15084
											974.971	23138.8	17356.2	19896.2	15153.7
											977.055	23075.1	17286.2	19897.4	15158
											979.138	23212	17539.1	20057.7	15199.4
											981.223	23227.1	17430.4	20190.8	15043.2
											983.305	23027.8	17597	19998.3	14993.2
											985.387	23156	17455	20236.3	15113.1
											987.469	23171.3	17513.5	20217.1	15087
											989.551	23128.1	17681	20258.5	15057.9
											991.632	23270.5	17631.4	20356.9	15199.2
											993.712	23222.8	17633.5	20379.7	15259.2
											995.793	23250.9	17863.2	20541.9	15278.6
											997.872	23501.9	17985	20451.2	15423.4
											999.95	23307.2	18004.6	20645.5	15517
											1002.03	23156.2	17829.8	20461.9	15360.6
											1004.11	23054.2	17698	20184.9	15097.9
											1006.18	23235.8	17562.2	19883.3	15056
											1008.26	22689.7	17357	19910.1	14908.8
											1010.34	22873.6	17308.5	19770.7	14827
											1012.41	22714	17021.3	19838.7	14890.4
											1014.49	23019.5	17319.5	19608.1	14781
											1016.56	22811.8	17334	19688.9	14765
											1018.64	22939.6	17402.6	19778.2	14824
											1020.71	22908.2	17551.3	19650.4	14960.5
											1022.79	22985.1	17565.7	19867.4	15246.1
											1024.86	23074.8	17764.7	19922.2	15451.3
											1026.93	23294.5	17949.3	20025.8	15391.2
											1029	23216.3	18199.3	20073.5	15721.2
											1031.08	23330.1	18259.7	20376.6	15875.4
											1033.15	23555.8	18628.1	20571.4	16325.4
											1035.22	23692.2	18863.5	20700.6	16484.3
											1037.29	23801.8	19079.1	20770.2	16699.2
											1039.36	23857.4	19522.4	21059.4	16912.7
											1041.43	23921.3	19367	21153.6	17082.3
											1043.5	23791.2	19552.8	21229.2	17089.5
											1045.56	23748.6	19440.6	21196.1	17084
											1047.63	23652.1	19564.6	21422.3	17062.6
											1049.7	23877.7	19328.2	21290.7	16670.1
											1051.76	23855.5	19143.6	21063.3	16661.4
											1053.83	23837	19185.3	21145.6	16542.9
											1055.9	23756.5	19108.8	21319.5	16367.9
											1057.96	23699.3	19160.4	21335.2	16534.9
											1060.03	23898.5	19218.1	21552.9	16550
											1062.09	23967.9	19141.1	21594.6	16657.8
											1064.15	23825.2	19242.7	21457.2	16588.2
											1066.22	24016.3	19294.1	21520.9	16543.8
											1068.28	23997.3	19219.2	21678.7	16495.7
											1070.34	24203	19218.5	21728.4	16592.4
											1072.41	24041.2	19360.7	21860.9	16790.2
											1074.47	24376.4	19699	22169.1	16898.7
											1076.53	24504.5	19881.8	22344.5	17011.6
											1078.59	24763	19993.7	22545.5	17521.2
											1080.65	24899.8	20445.8	23090.1	17693
											1082.71	25292.2	20974.3	23460.8	17897
											1084.77	25593.7	21458.2	23726.1	18399.2
											1086.82	25888.2	22004.7	24612.8	18784.1
											1088.88	26151.1	22750.8	24923.3	19322.6
											1090.94	26571.3	23394.9	25552.7	19912.2
											1093	26814.9	24061.3	26354.2	20616.6
											1095.05	27250.9	24988.2	26761.9	21356.4
											1097.11	27662.3	25580	27381.3	21771.7
											1099.16	27484.7	25542.4	27608.5	21950.3
											1101.22	27384	25259.9	27276	21644.8
											1103.28	26869.7	24473.2	26584.4	21010.7
											1105.33	26394.8	23354.5	25556.9	20433.7
											1107.38	26078.3	23104.7	25007.5	19937
											1109.44	25895.7	22381.2	24806	19525.1
											1111.49	25952.5	22238.1	24554	19704.6
											1113.54	26023.7	22327.9	24394	19824.3
											1115.59	26082.6	22718.2	24811	20125.1
											1117.64	26433.9	23044.3	25059.2	20802.8
											1119.69	26950	23312.4	25549.4	21072.8
											1121.74	27096.6	23776.4	25770.9	21507.1
											1123.79	27293.8	24129.9	26180.3	22049.4
											1125.84	27465.7	24430.4	26209.7	21893.5
											1127.89	27704	24440	26390.5	21860.2
											1129.94	27728.8	23924.7	26096.2	21541.3
											1131.99	27552.1	23762.4	25756	21320.1
											1134.03	27596.4	23335.6	25624.9	21030.5
											1136.08	27465.3	23375.6	25263.5	20605.9
											1138.13	27509.6	22745.4	25158.2	20430.7
											1140.17	27712	22831.8	25105.1	20562.5
											1142.22	27720.6	23020	25226.9	20398.1
											1144.26	27826.8	23127.7	25081.2	20700.2
											1146.31	27650.8	23063.1	24998.8	20446.4
											1148.35	27631	23093.1	24957.3	20731.1
											1150.4	27565.4	23019.7	24939.4	20619
											1152.44	27194.3	23087.7	24619.9	20757.1
											1154.48	26966.7	22982.3	24403.5	20676
											1156.52	26646.6	22838.2	24211.3	20502.6
											1158.56	26457.9	22461.2	23786	20140.8
											1160.6	26093.5	21833.8	23372.7	19652.1
											1162.65	25706.6	21299.5	22884.5	18919.5
											1164.69	25307.5	21030.1	22495.7	18442.7
											1166.73	24952.4	20231.7	22060.6	17948.7
											1168.76	24801	19693.9	21786.3	17450.6
											1170.8	24285.1	19243.4	21259.3	17117.4
											1172.84	23984.4	18451.5	20843	16429.7
											1174.88	23508.1	18057.7	20482.1	15849.4
											1176.92	23486.5	17766.8	20301.2	15338.6
											1178.95	23355	17318.6	19762.2	14793.8
											1180.99	23043.3	17036.6	19907.3	14691.8
											1183.03	23025.6	16803.4	19547.3	14365.2
											1185.06	23089.9	16869.7	19535.3	14470.4
											1187.1	23114.1	16834.8	19381.8	14218.8
											1189.13	23097.5	16894.8	19624.2	14220.2
											1191.16	23268.2	16959.8	19703.4	14373.7
											1193.2	23364.4	17239.2	19944.9	14430.8
											1195.23	23731.6	17373.7	20098.7	14624
											1197.26	23485	17179.1	19970.1	14423.2
											1199.29	23495.7	17192.8	19915.9	14390.6
											1201.33	23360.6	17040.5	19753.9	14235.2
											1203.36	23163.7	16757.4	19537.1	13925.9
											1205.39	23155.3	16608.3	19381.5	13946.1
											1207.42	22874	16410.8	19121.6	13761.8
											1209.45	22778.2	16399.3	19028.3	13531
											1211.48	23039.4	16198.3	19107.6	13607.6
											1213.51	22938.5	16554.2	19241.3	13668.5
											1215.53	23073.6	16749.3	19625.5	13718.3
											1217.56	23089.5	16752.1	19505.1	14019.4
											1219.59	23102.8	16875.6	19655.3	14071.7
											1221.61	23182	17075.4	19769.9	14228.2
											1223.64	23170.1	17231.2	19818.4	14339.2
											1225.67	23461.4	17034.3	19838.2	14278.5
											1227.69	23540.7	17244.9	19701.9	14394
											1229.72	23402.5	17177.1	19998.2	14578.7
											1231.74	23538.9	17502.8	20034.3	14421.6
											1233.76	23516.6	17329	20124.8	14374.1
											1235.79	23566.6	17213.1	19947.6	14525.4
											1237.81	23424.8	17275.7	19767.6	14387.8
											1239.83	23533.4	17203.5	19995.4	14424.3
											1241.86	23483.8	17081.2	19942.3	14310.7
											1243.88	23565.7	17091.2	20042	14203.4
											1245.9	23766.6	17226	20072.7	14496.4
											1247.92	23774.4	17493.1	20252.3	14453.2
											1249.94	24048.5	17498.7	20396	14645.4
											1251.96	24022.9	17583.9	20529	14621.2
											1253.98	24345.7	17838.2	20648.9	14792.2
											1256	24542.2	18061.4	20741.6	15009.9
											1258.02	24686.7	18363	21047.6	15431.6
											1260.03	24807.8	18504.8	21451	15509.4
											1262.05	25396.5	19214.6	21804	15852.8
											1264.07	25903.4	19623.3	22390.2	16558.8
											1266.08	26301.7	20174	22643.2	16772.8
											1268.1	26862.2	20793.6	23299.2	17432.5
											1270.11	27252.7	21130.9	23602.4	17701.5
											1272.13	27437.5	21578.2	23939.6	17956.6
											1274.15	27505.7	21832.2	24089.7	18303.8
											1276.16	27787.9	21814.1	24015.6	18247.7
											1278.17	27404.5	21702.9	24054.3	18153
											1280.19	27215.9	21523.8	23871	18316.7
											1282.2	27033.7	21150.3	23743.5	17617.3
											1284.21	26840.5	21003.8	23172.5	17497.7
											1286.22	26661.8	20794.6	23092.9	17051
											1288.23	26542	20587.5	23064.8	16987.5
											1290.24	26370.2	20475.3	22901.1	17140.4
											1292.25	26454.4	20460.7	22833.8	16937.6
											1294.26	26528.8	20543.8	23084.8	17032.7
											1296.27	26472	20685.7	23141.1	17171.2
											1298.28	26605.7	20900.3	23116.8	17312.6
											1300.29	26870.3	20739.9	23152.3	17340.1
											1302.3	26831.9	20930.7	23303.1	17517.3
											1304.31	26988.4	21131.3	23503.1	17580.1
											1306.31	27093.3	21330.1	23655.4	17821.2
											1308.32	27143.5	21414.8	23804	17973.8
											1310.32	27474.7	21966.3	24256.7	18342.2
											1312.33	27481.2	22284.9	24485.2	18473
											1314.34	27755.1	22770	24875	19200.8
											1316.34	27979.1	23110.4	25275.8	19363.1
											1318.34	28051.3	23389.6	25227.1	19675.2
											1320.35	28560.2	23742	25644.7	20114.2
											1322.35	28622.1	24000.4	26092.1	20534.1
											1324.35	28649.6	24314.4	26028.7	20933.9
											1326.36	28911.3	25022	26306.2	21384.6
											1328.36	28843.4	25397.1	26485.6	21547.5
											1330.36	29091.4	25637.8	26716.6	22400.2
											1332.36	29389.8	26350.6	27148.3	22669
											1334.36	29389.7	26657.1	27355.7	23026.5
											1336.36	29467.5	26638.9	27367.2	23089.7
											1338.36	29275.6	26488.5	27630.3	23102.2
											1340.36	29513.9	26469	27494	22904.5
											1342.36	29267.5	25972.7	27175.3	22409
											1344.36	29025.9	25323.6	26704.6	21872.4
											1346.35	28571.7	25083.6	26534.8	21300.8
											1348.35	28444.1	24319.2	25885.5	20694.4
											1350.35	28085	23604	25404	20143.2
											1352.34	27760.4	23141.8	24907.2	19615.9
											1354.34	27620	22555.8	24606.5	19298.8
											1356.34	27299.3	22128.8	24350.4	18838.2
											1358.33	27011.1	21991.4	24116.9	18554
											1360.32	27207.5	21946.2	24020.6	18500.5
											1362.32	27100.5	21806.9	24081.5	18533.1
											1364.31	27235.3	21928.1	24026.1	18704
											1366.31	27394.8	21994.2	24133.3	18743.9
											1368.3	27221	22085	24301.2	18929.8
											1370.29	27346.7	22143.9	24297.3	19007.9
											1372.28	27217.2	22186	24614.4	19122
											1374.27	27207.6	22068	24424.1	18892.8
											1376.26	27175.5	22160.7	24458.2	19079.2
											1378.25	27190	22116.7	24285.7	19240.7
											1380.24	26936.2	22265.4	24449.1	19611.8
											1382.23	27221.6	22373.3	24453.6	19750.7
											1384.22	26941.3	22116.2	24467.8	19715.4
											1386.21	26775.6	21716.2	24229.3	19153.9
											1388.2	26697.3	21223.9	23947.7	18534.6
											1390.19	26027	20770.9	23272.2	17906.6
											1392.17	25821.9	20161.6	23009	17386.8
											1394.16	25660.1	19803.4	22538.1	17060
											1396.14	25329.2	19453.9	22351.6	16503.3
											1398.13	25338.2	18958.5	22227	16325.4
											1400.11	25043.3	18735.1	21836.3	16060.4
											1402.1	24917.7	18438.4	21738.9	15618.6
											1404.08	24783.1	18339.9	21431.8	15520.9
											1406.07	24631.9	18181.2	21525.8	15358
											1408.05	24535	17995.4	21348.2	15103.7
											1410.03	24562.2	17977.5	21200.9	14936.1
											1412.02	24366.1	17768.1	21080.1	14885.8
											1414	24311.8	17641.4	21305.3	14717.3
											1415.98	24299.4	17741.1	21163.7	14694.2
											1417.96	24546.7	17850.7	21352.1	14839.7
											1419.94	24635.1	17913.4	21501	15025.8
											1421.92	24702.2	18017.8	21517.8	15072.6
											1423.9	24501.6	18201.1	21820.6	15204.3
											1425.88	24896.3	18489.1	21912.3	15364.4
											1427.86	25060.2	18411.7	22022.2	15511.9
											1429.84	25029.7	18537.4	22092.1	15566.6
											1431.82	25081	18644.1	21827.9	15519.4
											1433.79	24928.4	18495.3	21948.9	15466.5
											1435.77	24717.3	18160.1	21843.8	15412.5
											1437.75	24583.4	17938.4	21441.8	15206.7
											1439.72	24467.2	17859.6	21270.2	15235.5
											1441.7	24608.3	17928.7	21037.6	14864.2
											1443.67	24374.6	17661.9	21012.1	14724
											1445.65	24297.4	17684	20961.7	14738.4
											1447.62	24513.7	17874.2	20852.3	15054.1
											1449.6	24418.2	18230.1	21250.1	15179.2
											1451.57	24955.6	18543.2	21319.2	15464
											1453.54	25080.5	19103.3	21683.4	16067.3
											1455.51	25436.4	19507.4	22155.4	16602
											1457.49	25793.9	19845.5	22479.9	16956.3
											1459.46	25719.9	19955.3	22410	16960.4
											1461.43	25364.8	19906.9	22324.7	17031.6
											1463.4	25359.5	19748.5	22225.2	16970.7
											1465.37	25524	19573.5	22011.9	16753.1
											1467.34	25460	19442.1	22039.8	16734
											1469.31	25500.5	19310	21903.5	16636.8
											1471.28	24951.3	19222.5	21890.2	16554.9
											1473.24	25010.6	18738.7	21570.8	16261.7
											1475.21	24648.9	18582.7	21182.5	15774.9
											1477.18	24273.3	17825.8	20796.4	15179.3
											1479.15	24008.6	17394.6	20373.5	14999.7
											1481.11	23711.9	16926.9	20030.1	14461
											1483.08	23623.7	16528	19811.2	14026.6
											1485.04	23411.1	16222.3	19609.6	13716
											1487.01	23265.8	15896.4	19320.6	13331.6
											1488.97	22972.8	15536.1	19120.1	13037
											1490.94	22960.4	15213.3	18859.6	12759
											1492.9	22885.6	15135.7	18750.9	12427.3
											1494.86	22695.6	14942.4	18581.3	12269.1
											1496.83	22646.4	14933.2	18465	12417.1
											1498.79	22763.2	15035	18412.8	12379
											1500.75	22631.5	14975.1	18537	12393.5
											1502.71	22768.3	15145.8	18625.6	12493.3
											1504.67	22678.5	15318.1	18752.3	12478.6
											1506.63	22731.2	15328.9	18879.7	12535.7
											1508.6	23028.7	15443	18861.6	12612.6
											1510.55	22833.5	15304.4	18858.9	12694.9
											1512.51	22749.5	15225.9	18735.5	12635.5
											1514.47	22879.5	15144.9	18745.1	12405.8
											1516.43	22761.7	14936.1	18593.3	12264.1
											1518.39	22531.4	14897.5	18462.5	12144
											1520.35	22365.8	14586.7	18285.2	11998.4
											1522.3	22510.8	14557.9	18321.6	11791.2
											1524.26	22318.6	14447.1	18102.5	11806.7
											1526.21	22254.4	14337.1	18171.5	11680.7
											1528.17	22156.1	14255.4	18165.3	11596.1
											1530.13	22204.3	14131.8	18000.3	11462.2
											1532.08	22321.3	14184.3	18097.2	11494.9
											1534.04	22461.2	14095.6	18087.7	11472
											1535.99	22448.6	14193.6	18202.2	11559.9
											1537.94	22453.7	14378.4	18205.4	11493
											1539.89	22417.3	14262.2	18029.4	11509.3
											1541.85	22293.5	14376.5	18050	11608.7
											1543.8	22343.4	14420.6	18157.4	11674.1
											1545.75	22483.9	14519	18315.4	11675.6
											1547.7	22724.7	14458	18232	11625.1
											1549.65	22615.4	14560.2	18457.9	11851.4
											1551.6	22831.1	14755.5	18536.5	11831.2
											1553.55	22908	14821.6	18699.8	11900.5
											1555.5	22867.6	14922.7	18632.3	12029.1
											1557.45	23043.4	15092.7	18899.4	12110.4
											1559.4	23251.6	15214.1	18945.1	12198.9
											1561.35	23376.1	15256.8	19069.2	12318.6
											1563.29	23639.2	15611.2	19358.6	12453.9
											1565.24	23677.1	15621.9	19408.2	12619.2
											1567.19	23823.3	16093.1	19583.3	12940.2
											1569.13	24253.4	16360.8	20073.7	13025.3
											1571.08	24558.3	16514.5	20411.2	13601
											1573.03	25143.2	17386.2	20824.4	13863.2
											1574.97	25701.8	17719.1	21307.1	14274.9
											1576.91	26283.5	18318.4	21809.4	14895.1
											1578.86	26878.3	19217.8	22562	15581
											1580.8	27686.4	20289.7	23432.6	16461.5
											1582.75	28443.7	21423.7	24579	17375.4
											1584.69	29519.6	22767.9	25608	18390
											1586.63	30720.1	24293.8	26806.6	19710.1
											1588.57	32061.6	25794.3	28399.9	21172
											1590.51	33369.8	27757.7	30071	22923.6
											1592.45	35019.6	29724.8	31631.5	24571
											1594.39	36999.5	31879.8	33623.7	26570.9
											1596.33	38646.2	34109.3	35410.2	28619.4
											1598.27	39051.2	35922	37178.5	30261
											1600.21	39018.7	37200.4	38090.6	31314.7
											1602.15	38986.9	37406.5	38573.3	31802.9
											1604.09	38956.5	37764.8	38369.3	31911.3
											1606.03	38928	37541.8	38105.2	31398.9
											1607.96	38901.9	37248.3	37450.7	31095.1
											1609.9	38791.3	36285.8	36746.7	30333.9
											1611.84	37913	35150.5	35663.7	29261.8
											1613.77	36568.6	33274.1	34168.6	27534.3
											1615.71	35469.2	31266.9	32732.2	25985.2
											1617.64	34113.5	29448.4	31306.1	24325.7
											1619.58	33324.1	28058.1	29989	23093
											1621.51	32515.2	26713.3	29222.2	21985.5
											1623.45	32363.3	25926.9	28416.8	21272.9
											1625.38	32314.5	25510	28400.7	21068
											1627.31	32240.2	25113.2	28161.2	20832.7
											1629.24	31512.1	24404.4	27761	20225.6
											1631.18	31459.4	24064.5	27314.1	19845.3
											1633.11	30941.4	23867.3	27044.7	19333.5
											1635.04	30811.4	23673.8	27099.7	19140.6
											1636.97	30556	23362.7	26995.7	18860.4
											1638.9	30230.2	23083.8	26654.1	18650.2
											1640.83	29846.9	22582.3	25954.3	18140.6
											1642.76	29144.5	22145.8	25595.1	17785
											1644.69	28392.9	21364.1	24904.1	17195.9
											1646.62	27908.4	21012.4	24241.6	16934.2
											1648.54	27618	20736.5	23865.8	16863.8
											1650.47	27741.1	20807	23695.7	16934.7
											1652.4	27813.2	21041.5	23924.5	17247.1
											1654.33	28313.3	21706.4	24318.5	17735.5
											1656.25	28708.4	22536.8	24645.8	18489.7
											1658.18	29296.1	23237.4	25119	19050.7
											1660.1	29525	23579.3	25598.3	19550.9
											1662.03	29501	23851.8	25711.3	19687.3
											1663.95	29216.7	23433	25655.2	19428.3
											1665.88	28846.8	22838.7	25337.6	19037.1
											1667.8	28197	22175.4	24501.5	18346.8
											1669.72	27668.8	21290.6	23880.5	17731.3
											1671.64	26959.9	20658	23444.7	17033.5
											1673.57	26498.3	20074.8	22922.7	16318
											1675.49	26194.9	19472.3	22568.8	15984.3
											1677.41	25763.8	18859.9	22186.9	15420
											1679.33	25468.5	18542.5	22053	15236.4
											1681.25	25041.8	18223	21558.5	14575.1
											1683.17	24794.6	17806.3	21204.3	14354.1
											1685.09	24619.6	17430.2	20979.2	14190
											1687.01	24186	17168.1	20597.2	13814.8
											1688.93	23930.4	16809.9	20253.1	13608.1
											1690.85	23778.5	16383.6	20091.3	13276.1
											1692.77	23416.1	16133.3	19775.9	13062.8
											1694.68	23199.3	15833.7	19342.7	12959.9
											1696.6	22977.4	15552.5	19247.6	12689.6
											1698.52	22897	15365.5	19045.1	12665.6
											1700.43	22849.4	15403	18951.2	12417.8
											1702.35	22573.6	15027.2	18725.8	12296.8
											1704.26	22483.1	14850	18574.7	12202.2
											1706.18	22274.9	14886.4	18526.4	12098.4
											1708.09	22255.2	14619.4	18346.2	12003.1
											1710.01	22220.1	14577.6	18330.5	11905.6
											1711.92	22122.2	14520.4	18194.8	11789.3
											1713.83	22172.7	14640.2	18236.2	11768.2
											1715.75	22122.4	14434.8	18080.6	11838.4
											1717.66	22091.1	14523.7	18270.1	11885.9
											1719.57	22312	14361.5	18209.5	11932.2
											1721.48	22169.5	14470.4	18281.5	11898.1
											1723.39	22192.8	14390.1	18181	11950.2
											1725.3	22094.5	14616.8	18418.2	12122.7
											1727.21	22166.3	14435.3	18372.1	12118
											1729.12	22233.2	14473.2	18293.1	12132.2
											1731.03	22530.6	14535.7	18553.2	12281.7
											1732.94	22102.4	14655.8	18341.5	12210
											1734.85	22320.9	14674.7	18364	12372.2
											1736.76	22364.6	14616.5	18427.8	12259.8
											1738.66	22372.4	14672.3	18641.9	12274.4
											1740.57	22083.5	14490.9	18390.2	12407.7
											1742.48	22221.9	14605.1	18174.8	12155.2
											1744.38	22143.6	14384.4	18333.5	12035.7
											1746.29	22040.7	14265.1	18162.3	12031.5
											1748.19	21982.3	14405.8	18198.7	11852.7
											1750.1	21937.6	14251.8	18024.7	11793.6
											1752	21876.4	14072.8	18044	11534.6
											1753.91	21880.2	13852.7	17846.1	11524.5
											1755.81	21846.4	13672.9	17836.5	11449.6
											1757.71	21711.1	13569.6	17540.3	11272.9
											1759.62	21613.2	13694	17671	11190
											1761.52	21665.6	13417.9	17399.3	11002
											1763.42	21559.3	13441.9	17473.3	11031.4
											1765.32	21572.6	13423	17494.3	10856
											1767.22	21588.1	13390.4	17447.4	10813.2
											1769.12	21403.8	13239.6	17244.4	10811.2
											1771.02	21460.1	13140.2	17316.4	10733.5
											1772.92	21433.7	13165.4	17208.9	10720.9
											1774.82	21597.7	13106.8	17274.9	10734.9
											1776.72	21445.6	13049.1	17278.2	10550.6
											1778.62	21619.4	13222.7	17310.4	10514.6
											1780.52	21368.1	13087.1	17326	10528
											1782.41	21344.7	12928.7	17259.6	10323.8
											1784.31	21330.3	12965.4	17143.8	10605.1
											1786.21	21460.5	12932.8	17217.6	10522
											1788.1	21445	12987.3	17077.8	10565.5
											1790	21362.1	12954	17271.9	10323.4
											1791.9	21357.6	13040.8	17128.5	10451.3
											1793.79	21462.4	13059.6	17406.1	10439.7
											1795.68	21453.6	12997.1	17322	10460.2
											1797.58	21467.9	12884.5	17026	10426
											1799.47	21399	12932.6	17195.7	10395.4
											1801.37	21382.5	12953.6	17062.3	10464.4
											1803.26	21399.1	12832.8	17234.8	10374.3
											1805.15	21515.6	12895.9	17253.5	10368.1
											1807.04	21504.7	13000.6	17124.8	10312.8
											1808.93	21516.8	13052.5	17051.2	10435.9
											1810.82	21457.7	12825	17267.6	10337.7
											1812.72	21297.9	12892.8	17171.5	10343.7
											1814.61	21277.2	12777.9	17178.1	10201.5
											1816.49	21443.2	12779.2	17076.3	10246.5
											1818.38	21387.1	12840.1	17010.1	10296.9
											1820.27	21354.6	12808	17147.5	10342
											1822.16	21201.1	12849.6	17095.7	10407.7
											1824.05	21358.3	12719.8	17055.7	10301.1
											1825.94	21294.8	12876.5	17144.2	10190
											1827.83	21335.7	12774	17032.4	10229.4
											1829.71	21181.6	12732.9	17131.8	10298.5
											1831.6	21246.8	12749.7	17113.6	10302.7
											1833.48	21256.6	12741.7	16882.1	10239.7
											1835.37	21297.7	12646.2	17009.8	10353.2
											1837.25	21006	12763.7	16873.6	10286.1
											1839.14	21093.4	12797.4	16833.2	10272.6
											1841.02	21299.6	12662.4	16903.7	10163.9
											1842.91	21072.1	12773.3	17102.7	10230.5
											1844.79	21063.9	12643.8	16915.7	10041.4
											1846.67	21118.9	12637.2	16918.7	10098.2
											1848.56	21106.4	12700.3	16931	10240.1
											1850.44	21037.2	12669.6	16910.4	10105.8
											1852.32	21210	12626.3	16774.8	10107.4
											1854.2	21198.3	12580.2	16792.4	10127.3
											1856.08	21048.6	12557.2	16688.6	10217.1
											1857.96	20925.7	12580.7	16928.8	10258.5
											1859.84	20986.3	12695.2	16765.9	10158
											1861.72	21100.5	12617.8	16723.6	10015.7
											1863.6	21070.8	12531.2	16679	9997.38
											1865.48	21124.1	12560.2	16829.3	10053.8
											1867.36	21150.7	12609.1	16734.9	10119.4
											1869.24	21034.3	12427.7	16856.1	10035
											1871.11	21084.8	12546.8	16904.1	10165.9
											1872.99	21044	12629.9	16922.3	9917.26
											1874.87	21179.2	12563.8	16877.3	10084.6
											1876.74	20969	12618.9	16844.9	10100.5
											1878.62	21125.1	12627.4	16892.4	10107.7
											1880.49	21013.1	12553.5	16770	10035.9
											1882.37	21122.7	12643.8	16849.2	10037.8
											1884.24	21124.1	12651.8	16832.6	10202.3
											1886.12	21174.5	12493.5	16759.5	10174.6
											1887.99	21164.9	12736.3	16886	10209.8
											1889.86	21223.1	12705	17031.5	10104.7
											1891.74	21236.7	12589.9	16968.6	10175.2
											1893.61	21059.3	12564.8	16826.4	10114.3
											1895.48	21280.3	12717.1	16923.9	10172
											1897.35	21058	12591.8	16993.5	10137.6
											1899.22	21152.4	12536.8	16920.6	10197.7
											1901.09	21269.2	12632.9	16964.3	10234.9
											1902.96	21234	12657.2	16954.8	10083
											1904.83	21321.3	12557.1	17054.7	10176.7
											1906.7	21288.9	12602.1	17063.3	10239.4
											1908.57	21257	12659.1	17055.7	10066.6
											1910.44	21301.8	12574.2	16988.5	10184.9
											1912.31	21386.6	12713.1	16824	10194.4
											1914.18	21312.7	12551.6	17029.9	10102
											1916.04	21378.8	12769.3	17017.7	10210.1
											1917.91	21313.2	12816.3	17073.4	10209.3
											1919.78	21356.2	12665.5	17107.1	10146.2
											1921.64	21240.1	12705	17168.1	10159.2
											1923.51	21291.8	12699.6	17091	10272.4
											1925.37	21413.5	12661.5	17211.5	10348.4
											1927.24	21338.5	12762.8	17128.2	10145
											1929.1	21206	12843.9	17217.8	10214.8
											1930.97	21387.6	12678.1	17289.2	10284.9
											1932.83	21419.5	12602.2	17210.6	10185.4
											1934.69	21471.4	12721	17025.3	10124.7
											1936.56	21419.8	12682.2	17120.2	10249.5
											1938.42	21380.4	12613.2	17090.6	10238.7
											1940.28	21424.3	12775.1	17043.1	10209.5
											1942.14	21382.5	12702.7	17131.9	10198.1
											1944	21514	12608.2	17092.1	10203.4
											1945.86	21394	12769.8	17232.1	10197.4
											1947.72	21394.1	12623.1	17261.2	10223.4
											1949.58	21453.6	12758.7	17104.4	10075.6
											1951.44	21350.4	12706.3	17156	10225.7
											1953.3	21316.2	12708.2	17108.2	10234.7
											1955.16	21282.8	12723.3	17092.1	10251.3
											1957.02	21389.7	12799.6	17129.8	10200.3
											1958.87	21262.9	12705	17151	10220
											1960.73	21368.7	12612.8	17227	10215.4
											1962.59	21239.4	12688.3	16927.5	10266.2
											1964.45	21290	12646.7	17080.3	10145
											1966.3	21278	12735.4	16982.1	10105.1
											1968.16	21201.3	12655.6	17147.6	10225
											1970.01	21467.9	12616.2	16899.7	10234.2
											1971.87	21310.4	12661.6	17084.4	10169.1
											1973.72	21330.2	12622.2	16932.3	10162.2
											1975.58	21168.6	12553	17234.8	10093.9
											1977.43	21405	12645.7	17199.1	10112.8
											1979.28	21330.8	12545.7	17130.6	10129.9
											1981.13	21250	12715.7	17006.8	10123.7
											1982.99	21377.1	12569.8	16961.7	10145.5
											1984.84	21176.6	12575.3	17124.4	10108.7
											1986.69	21347.4	12570.7	17125.7	10182.4
											1988.54	21121	12588.6	17020.7	10132.1
											1990.39	21325.8	12642.9	17030.8	10032.7
											1992.24	21146.3	12518.9	16930.7	10154
											1994.09	20997.5	12506.5	16952	10015.4
											1995.94	21184.6	12526.7	17064.6	10053.6
											1997.79	21133.4	12563.8	17105.7	10181.4
											1999.64	21090.6	12667.8	17041.8	10094.3
											2001.49	21106.3	12450.5	16997.2	10060.8
											2003.33	21076.2	12510.7	16912.5	10006.3
											2005.18	20987.1	12552.3	17007.3	9999.8
											2007.03	21181	12453.8	16900.6	10091.7
											2008.88	21225.3	12525.2	17044.2	10009.1
											2010.72	21073.5	12646.6	16944.2	10045.5
											2012.57	20997	12527.8	17106.4	10071.2
											2014.41	21053.6	12623.7	17037.8	10042.8
											2016.26	21210.8	12586.9	17041.4	10081.4
											2018.1	21208.7	12479.3	17000.7	10129.8
											2019.94	21344.9	12602.9	17151.5	10193.7
											2021.79	21107.4	12493.1	17002.2	10107.1
											2023.63	21152	12697.3	17020.8	10005.7
											2025.47	21225.1	12544.8	17054.9	10024.9
											2027.32	21267.7	12571.1	17034.1	10183.9
											2029.16	21223.1	12635.3	17043.9	10121.4
											2031	21261.8	12718	17053.5	10147.6
											2032.84	21326.8	12697.7	17102.5	10235.2
											2034.68	21415.4	12720.7	17138.5	10196.5
											2036.52	21256	12750.4	17105.4	10236
											2038.36	21354.6	12819.6	17174.6	10156.8
											2040.2	21490.7	12680.2	17194.6	10134.9
											2042.04	21447.9	12711.8	17212.9	10133.7
											2043.88	21482.9	12842.6	17240.7	10063.4
											2045.72	21420.4	12565.2	17136.8	10226.5
											2047.55	21426.7	12793.4	17211.9	10234
											2049.39	21312.8	12648.5	17248.9	10278.3
											2051.23	21303.3	12718.2	17225	10215.8
											2053.06	21462.3	12813.5	17091.2	10166.2
											2054.9	21324.7	12785.3	17157.7	10279.1
											2056.74	21504.3	12749.6	17243.4	10192.8
											2058.57	21504.5	12772.7	17142.6	10225.7
											2060.41	21522.6	12694.5	17332.6	10259
											2062.24	21522.7	12665.6	17360.6	10200.9
											2064.07	21518.1	12796.9	17404.7	10132.4
											2065.91	21589.7	12818	17285.7	10209
											2067.74	21528.7	12783.6	17369.9	10327.7
											2069.58	21568.5	12789.8	17342	10221.3
											2071.41	21522.1	12783.6	17463.2	10247.1
											2073.24	21634	12777.9	17323	10200.1
											2075.07	21458.9	12823.2	17349.5	10274.2
											2076.9	21486.3	12837.1	17359.3	10288.3
											2078.73	21492.8	12878.4	17422.9	10224.1
											2080.56	21334.9	12814	17237.1	10249.6
											2082.39	21460.1	12640.6	17129.7	10185.6
											2084.22	21533	12810.1	17230.8	10188.5
											2086.05	21362.5	12760.2	17336.9	10242.2
											2087.88	21416.6	12770.3	17321.4	10213.2
											2089.71	21416.4	12678.9	17323	10295.9
											2091.54	21609.2	12730	17287.1	10212.3
											2093.36	21396.2	12662.7	17223.7	10170.8
											2095.19	21426.8	12821.5	17144.9	10205.5
											2097.02	21294.8	12719.5	17223.4	10228.9
											2098.84	21343.7	12745.1	17367.8	10352.4
											2100.67	21464.8	12544.3	17431.7	10117.3
											2102.5	21392.1	12809	17270	10125.5
											2104.32	21415.3	12707	17208.1	10207.5
											2106.15	21400	12631.8	17330.4	10151.7
											2107.97	21299.7	12633.1	16984.2	10159.9
											2109.79	21193.1	12604.2	17187	10175.9
											2111.62	21231.5	12562.7	17207.7	10129.7
											2113.44	21414.8	12702.9	17181.3	10037.7
											2115.26	21075.2	12697.1	17116	10181.4
											2117.09	21165.6	12641.9	17080.7	10208.9
											2118.91	21433.4	12453.4	17124.3	10038.7
											2120.73	21229.7	12537.7	17177.5	10054.3
											2122.55	21148.9	12624.7	17172.4	10049.7
											2124.37	21349.6	12625.7	16972.2	10106.3
											2126.19	21332.7	12658.7	17163.5	10053
											2128.01	21304.5	12679	17111.3	10070.9
											2129.83	21219.4	12634	17200.5	10100.3
											2131.65	21273.1	12662.2	17121.3	10123.2
											2133.47	21155.4	12524.2	17019.5	10151
											2135.29	21076	12497.7	17063.2	10193.2
											2137.1	21256.3	12599.9	16994.1	10073.7
											2138.92	21151.4	12627.2	16991.7	10098.1
											2140.74	21066.4	12533.7	17033.5	10124.2
											2142.56	21195.7	12517.7	17066.7	10067.3
											2144.37	21255.8	12471.3	16947.5	10034.2
											2146.19	21096.2	12571.6	16943.8	10070.4
											2148	21266.6	12639.2	17165.3	10134.9
											2149.82	21169.6	12519.1	17081.5	10063.5
											2151.63	21300.9	12662.6	16998.1	10046.1
											2153.45	21230.7	12468.5	17001.7	10122.1
											2155.26	21285.5	12546.2	17070.2	10107.8
											2157.07	21157.1	12472.4	17110.4	10102.5
											2158.89	21082.4	12697.8	17162.5	10161.4
											2160.7	21138.1	12486.5	17024.1	10058.3
											2162.51	21269.5	12551.4	17007	10063.3
											2164.32	21198	12531.1	17182.3	10092.7
											2166.13	21410.3	12674.2	17192.3	10185
											2167.94	21268.3	12628.8	17366.9	10129.4
											2169.76	21323	12544.2	17287	10046
											2171.57	21187.2	12681.2	17328.7	10136.7
											2173.38	21358.4	12572.4	17235.2	10228
											2175.19	21390.8	12575.2	17173.9	10255
											2176.99	21405	12654.7	17310.3	10144.5
											2178.8	21241.3	12742.3	17193.9	10225.4
											2180.61	21300.3	12721.8	17226.7	10032.4
											2182.42	21302.3	12567.1	17212.3	10102.6
											2184.23	21456.3	12611.3	17421.9	10132.7
											2186.03	21427.2	12658	17282.6	10085.4
											2187.84	21298.8	12647.2	17276.2	10156.3
											2189.65	21475.2	12665.3	17238.8	10196.5
											2191.45	21526.6	12718.9	17210.7	10160.7
											2193.26	21509.2	12666.9	17296.7	10073.6
											2195.06	21553.8	12661.7	17352.4	10225
											2196.87	21364.3	12653.7	17279.1	10209.1
											2198.67	21440.6	12488.9	17340.8	10143.6
											2200.47	21448.5	12688.5	17301.3	10214.6
											2202.28	21449.5	12629.3	17428.4	10219.6
											2204.08	21437.6	12722.3	17344.9	10279.5
											2205.88	21345.4	12795	17196.6	10139.7
											2207.68	21538.6	12792.5	17490	10148.7
											2209.49	21484.7	12758.5	17268.3	10271.6
											2211.29	21334.2	12605.8	17298.7	10151.5
											2213.09	21432.3	12728.3	17289.3	10225.1
											2214.89	21462.9	12618.1	17328.9	10103.3
											2216.69	21431	12733.9	17347.7	10252.7
											2218.49	21480.6	12756.3	17303.5	10133.5
											2220.29	21276.2	12619.4	17298.9	10134.7
											2222.09	21577.8	12718.3	17419.9	10198.6
											2223.89	21511	12640.7	17342.8	10133.9
											2225.68	21286.9	12520.7	17412.3	10151.5
											2227.48	21197.6	12569.6	17207.3	10125.9
											2229.28	21449.1	12651.7	17352.1	10208.5
											2231.08	21342.6	12617.9	17265.6	10136.3
											2232.87	21363.9	12767.9	17254.4	10201.2
											2234.67	21245.4	12718.4	17332.3	10191.1
											2236.47	21432.3	12687.1	17320	10126.3
											2238.26	21495	12677.2	17350	10157.7
											2240.06	21167.3	12579.3	17326.4	10165.9
											2241.85	21349.9	12689.8	17283.6	10178.8
											2243.64	21413.7	12567.7	17302	10106
											2245.44	21311.2	12771.2	17361.8	10089.6
											2247.23	21509.6	12722.8	17347.4	10207.3
											2249.02	21408.3	12675.7	17451.6	10231.7
											2250.82	21424.3	12645.8	17319.1	10088.5
											2252.61	21321.2	12776.5	17193.5	10148.2
											2254.4	21324.9	12758.1	17218.3	10239.7
											2256.19	21437.4	12637.9	17295.8	10253.4
											2257.98	21572.4	12693.1	17291.4	10135.7
											2259.78	21303	12580.6	17274.1	10182.3
											2261.56	21468	12769.2	17299.2	10242.1
											2263.35	21314.7	12693.8	17322.1	10197.3
											2265.14	21470.1	12584.7	17307	10221.8
											2266.93	21364.5	12775.7	17316.6	10153.7
											2268.72	21269.1	12564.6	17403.3	10123.5
											2270.51	21399.7	12620.9	17379.1	10043.4
											2272.3	21395.2	12510.6	17343.3	10155.9
											2274.09	21315	12614.3	17214.6	10099.3
											2275.87	21266.7	12608.3	17347.9	10080.7
											2277.66	21668.1	12722	17478.1	10243.1
											2279.45	21543	12607.5	17273.6	10192.6
											2281.23	21233.2	12575.2	17147.6	10196.7
											2283.02	21221.7	12628	17179.3	10129.2
											2284.8	21202.5	12611.9	17220.4	10006.4
											2286.59	21207.1	12598.5	17186.2	10089.4
											2288.37	21400	12578.9	17173.6	10080.6
											2290.16	21319.4	12568.1	17319.1	10065.6
											2291.94	21229.6	12556.8	17240.4	10106.5
											2293.72	21346.4	12632.8	17217.9	10108.6
											2295.51	21271.9	12509.2	17253.6	10078.6
											2297.29	21173	12469.9	17286	10064.8
											2299.07	21413.9	12600.4	17221.9	10070.4
											2300.85	21168.8	12469.9	17227.5	10162.3
											2302.63	21349.3	12626.8	17182	10041.7
											2304.41	21409.7	12670.2	17152.4	10123.9
											2306.19	21323.2	12611.5	17226.3	10032.5
											2307.97	21258.5	12634.8	17318	10047.6
											2309.75	21338.7	12528.2	17121.7	10105.7
											2311.53	21225.6	12640.4	17216.8	10162.8
											2313.31	21370.2	12557	17259.5	10043
											2315.09	21291.2	12438.1	17281.3	10044.2
											2316.87	21204.3	12366.2	17199.5	9999.87
											2318.64	21297.6	12504.6	17159	10117.3
											2320.42	21217.2	12461.4	17031.8	9943.21
											2322.2	21153.2	12419.4	17244.6	9916.11
											2323.98	21262.7	12519.6	17016	10092.4
											2325.75	21165.5	12494	17044	10207.4
											2327.53	21183.6	12493.6	17115.6	9915.92
											2329.3	21182.7	12511.4	17119.9	10117.1
											2331.08	21202.7	12497.4	17060	10050.1
											2332.85	21209.9	12553.1	17228.5	10004.4
											2334.63	21334.3	12396.9	17295.3	10104.4
											2336.4	21185.1	12418.4	17063.7	9989.31
											2338.17	21243.9	12473.4	17233.7	10009.4
											2339.95	21135.4	12445.9	17078	9991.87
											2341.72	21252.1	12410.7	17175.3	9897.98
											2343.49	21108.2	12483.9	17136.3	9947.19
											2345.26	21079.6	12484.3	16991.2	9997.1
											2347.03	21196.1	12388.3	17128.8	9918.44
											2348.81	21078.6	12420.4	17084.1	9977.06
											2350.58	21320	12364.4	17086.2	9837.8
											2352.35	21051.6	12596	17116.6	9995.55
											2354.12	21040.2	12504.4	17026	10105
											2355.89	21211.9	12441.2	17007.2	10086.5
											2357.65	21155.4	12401.9	16923.2	9976.85
											2359.42	21171.3	12612.5	17046	10124.1
											2361.19	21051.7	12500	17071.6	9954.11
											2362.96	21129.4	12505.4	17082.3	10008.9
											2364.73	21091.2	12497.3	16876.4	9944.55
											2366.49	21206.1	12481.3	17148.7	10006.1
											2368.26	20935.8	12454.3	17045.5	10010
											2370.03	21168.3	12401.9	17188.3	10025.7
											2371.79	21005.4	12416.9	17213.2	10042.9
											2373.56	21170	12428.1	17090.4	9974.02
											2375.33	21103.6	12500.9	17041	10036.5
											2377.09	21089.2	12416.8	17050.1	10170.4
											2378.85	21206.3	12547	17021.7	10067.3
											2380.62	21184.4	12496.5	17199.5	10099.4
											2382.38	21223.3	12501.1	17077.2	10069.8
											2384.15	21128.2	12439.2	17150.1	10054.6
											2385.91	21408.1	12603.5	17109	10048.1
											2387.67	21282.1	12463.4	17145.6	10144.2
											2389.43	21265.2	12651	17172.4	10147.9
											2391.19	21298	12456.4	17230.1	10084.2
											2392.95	21125	12509.1	17152.3	10107.7
											2394.72	21160.4	12502.9	17252.6	10104.6
											2396.48	21356.6	12479.5	17189.7	10087.6
											2398.24	21245.7	12640.2	17135.2	10127.3
											2400	21193.2	12538.1	17138.6	10135.9
											2401.76	21082.5	12554.8	17191.2	10115.8
											2403.52	21372.6	12561.2	17274.2	10127.4
											2405.27	21261.5	12526	17219.4	10168.2
											2407.03	21448.4	12522.6	17247.1	10208.2
											2408.79	21290.5	12610.9	17393.8	10100.3
											2410.55	21351.6	12669.1	17264.8	10219.2
											2412.3	21321.7	12560	17153.6	10217.5
											2414.06	21347.4	12633.1	17326.2	10170.6
											2415.82	21270.1	12600.6	17363.4	10245.5
											2417.57	21397.1	12712.3	17318.4	10234.7
											2419.33	21372.9	12753.9	17340.6	10284.4
											2421.08	21407.1	12630.7	17296.2	10278.4
											2422.84	21294.5	12698.6	17322.5	10220.3
											2424.59	21458.4	12797.1	17453.3	10221.6
											2426.35	21413.2	12652.6	17313.4	10148.4
											2428.1	21355.5	12591.3	17325	10190.9
											2429.85	21454.3	12718.4	17359.9	10317.7
											2431.61	21381.8	12652.6	17203	10233.6
											2433.36	21479.2	12588.4	17390.6	10344.7
											2435.11	21511.3	12598.5	17425.4	10197.4
											2436.86	21457.5	12710.9	17376.4	10175.7
											2438.61	21372.4	12573.3	17280.5	10187.8
											2440.37	21261.3	12724.2	17370.8	10276.2
											2442.12	21405	12603.1	17202.5	10201.7
											2443.87	21425.9	12568.2	17361	10224.7
											2445.62	21378.8	12714.2	17431.5	10231.7
											2447.37	21358.1	12613.4	17286.5	10237.4
											2449.12	21412.3	12549.3	17302.1	10180.8
											2450.86	21448.1	12657.5	17447	10200.7
											2452.61	21404.6	12671.9	17394.4	10148.1
											2454.36	21315.7	12665.9	17175.4	10071.7
											2456.11	21319.1	12652.9	17350.5	10222.2
											2457.86	21298.7	12622.9	17266.7	10068.7
											2459.6	21397.9	12640.3	17203	10269.1
											2461.35	21520.7	12671.1	17376.6	10180.8
											2463.1	21273.9	12615.5	17383.6	10194.1
											2464.84	21293.5	12513	17253.9	10227.5
											2466.59	21302.8	12628.4	17373.7	10150.4
											2468.33	21377.6	12613.8	17330.3	10150.7
											2470.07	21210.2	12553.9	17255.8	10117.3
											2471.82	21406	12487.1	17358.9	10119.2
											2473.56	21312.4	12531.3	17283.2	10168.9
											2475.31	21424.2	12538.9	17276	10275.3
											2477.05	21207	12593.9	17261.2	10143.4
											2478.79	21244	12554.7	17302.6	10112.7
											2480.53	21017.1	12683.3	17132.6	10140.1
											2482.28	21271.7	12536.6	17244.7	10128.1
											2484.02	21342.4	12581.8	17204	10125.7
											2485.76	21099.7	12497.4	17106	10154.7
											2487.5	21350	12428.6	17229.4	10043
											2489.24	21203.8	12580.2	17224.6	10044.3
											2490.98	21253.1	12610.6	17222.9	10138.2
											2492.72	21167.6	12611.3	17141.9	10036.4
											2494.46	21149.4	12645.6	17123.9	10114
											2496.2	21048.2	12498.9	17142.6	10107.7
											2497.93	21124.3	12629.2	17298	10080.6
											2499.67	21053.5	12472.3	17127.5	10051.8
											2501.41	21203	12498.2	17141.7	10007.6
											2503.15	20976.8	12564.5	17125	10018.7
											2504.89	21074.9	12499.1	17121.3	10080.6
											2506.62	21141.6	12483.1	17172.2	10122.3
											2508.36	21142.6	12512.2	17191.2	9948.98
											2510.09	21154.5	12518	17025.5	10005
											2511.83	21106.4	12488.7	17211.9	10114.2
											2513.56	21058.4	12539.9	17065	10072.3
											2515.3	20935.4	12435.2	17174.5	10118
											2517.03	20967.9	12416.3	17040.9	10073.9
											2518.77	21049.1	12418.7	17096.2	10156.7
											2520.5	21057	12542.6	17155.7	10140.4
											2522.23	21141.9	12581.1	17066	10040.9
											2523.97	21211.3	12535.6	17153.8	10131.5
											2525.7	21176.2	12600.1	16974.7	10087.6
											2527.43	20990.7	12526.7	17227.3	10169.8
											2529.16	21074.2	12437.2	17199.7	10154.6
											2530.89	21184.1	12533.8	17084.5	10167.1
											2532.63	20927.6	12513.6	17193.5	10132.7
											2534.36	21130.5	12543.5	17052.3	10144.2
											2536.09	21141.4	12612.3	17146.7	9996.72
											2537.82	21059.1	12553	17123.8	10214.6
											2539.54	21218.1	12512.2	17155.6	10194.4
											2541.27	21137.4	12599.5	17091.3	10214
											2543	21256	12669.4	17209.6	10157.8
											2544.73	21048.3	12633.6	17237	10222.8
											2546.46	21074.2	12600.9	17265.9	10297
											2548.19	20936.8	12799.7	17091.2	10352.3
											2549.91	21191.7	12567.5	17288	10259
											2551.64	21210.3	12559.5	17232.3	10292.5
											2553.37	21093.5	12665.4	17195.6	10362.3
											2555.09	21322.3	12651.5	17186.4	10366.9
											2556.82	21138.4	12769.3	17376.7	10374
											2558.54	21198.5	12678.5	17317	10405
											2560.27	21376.4	12808.8	17378.1	10493.8
											2561.99	21317.8	12843.1	17358.4	10447.8
											2563.72	21363.5	12857	17512.9	10416.8
											2565.44	21358.5	12819.5	17430	10511.6
											2567.16	21358.4	12880.1	17432.7	10443.2
											2568.89	21325.8	12833.1	17501.7	10482.2
											2570.61	21490	12843	17334	10591.4
											2572.33	21445.2	12799.9	17377.3	10490.1
											2574.05	21448.4	12800.8	17452.8	10442.6
											2575.77	21518.9	12989.6	17554.5	10593.8
											2577.5	21348	12885.1	17410.9	10498.2
											2579.22	21425	12827.4	17458.2	10443.5
											2580.94	21375.9	12825.3	17368.8	10532.4
											2582.66	21377.5	12864.5	17377.8	10508.4
											2584.38	21382.6	12930.2	17437	10615.8
											2586.1	21427.6	12854.3	17434.2	10521.2
											2587.81	21304.6	12920.7	17491	10637.2
											2589.53	21311.3	12912.9	17451.1	10562.5
											2591.25	21399.1	12975.5	17473.3	10637.8
											2592.97	21465.8	12958.7	17608.3	10566.3
											2594.69	21413.9	12906	17534	10640.5
											2596.41	21430.2	12852.3	17439	10434.3
											2598.12	21273.4	12888.9	17485.9	10578
											2599.84	21576.8	13054.5	17554.1	10653.4
											2601.55	21378.3	12805.7	17665.4	10682.9
											2603.27	21412.4	12896.4	17643.3	10625.9
											2604.98	21416.1	12963.8	17527.5	10715.4
											2606.7	21474.3	13022.9	17544.4	10735.4
											2608.41	21367.3	12876.2	17582.2	10696.1
											2610.13	21328.6	12958.1	17508.3	10622.3
											2611.84	21369.8	12837.6	17625.5	10548.1
											2613.56	21471.6	13033.4	17549.1	10612
											2615.27	21237.2	12985.6	17475.3	10663
											2616.98	21472.3	12991.7	17515.2	10719.1
											2618.69	21327.2	12919.4	17580.2	10611.8
											2620.4	21407.7	13001.9	17362.4	10720.9
											2622.12	21384.5	12966.9	17454.6	10658.1
											2623.83	21103.6	12993.9	17533.2	10685
											2625.54	21071.2	12938.3	17435.1	10663.7
											2627.25	21353.1	12882.9	17264.8	10816
											2628.96	21250.3	12918.8	17365	10614.9
											2630.67	21169.1	12966.2	17436.1	10686.3
											2632.38	21303.2	12929.9	17355.7	10675.5
											2634.09	21312.9	12965.8	17477.7	10729.1
											2635.8	21386.2	12816.5	17369.6	10659.1
											2637.5	21171.3	12902.4	17497.5	10695
											2639.21	21002.3	12821.2	17319.9	10691.9
											2640.92	21247.4	12969.6	17373.1	10754.3
											2642.63	21137.4	12978.9	17321.3	10677.7
											2644.33	21014.5	12880	17257.6	10761.7
											2646.04	21086.2	12896.6	17281.1	10701.5
											2647.74	21091.5	12988.7	17316.1	10655
											2649.45	21219.2	12908.4	17437.4	10625.4
											2651.16	21013.3	12805.3	17272.4	10620.2
											2652.86	21093.9	12864.5	17216.7	10705.3
											2654.57	21087.5	12884.4	17273.1	10714.2
											2656.27	21036.5	12985.9	17325.4	10619
											2657.97	20948.8	12830.8	17281.9	10646.1
											2659.68	21089.4	12949.6	17268	10686.6
											2661.38	21139.8	12887.6	17269.7	10720.5
											2663.08	21151	12958.5	17086.5	10744.8
											2664.78	20942.6	12857.7	17085.8	10537.4
											2666.49	21125.6	12829.4	17238.4	10648.3
											2668.19	21067.1	12787.2	17242.4	10608.3
											2669.89	21111.7	12751.4	17264.1	10710.8
											2671.59	20996.4	12802.7	17269.2	10744.1
											2673.29	21033.3	12850.6	17286.8	10633.6
											2674.99	21219.6	12863.1	17180.2	10732.7
											2676.69	21010.9	12822.8	17138.1	10681.6
											2678.39	21025.5	12803.3	17384.5	10663.4
											2680.09	21125.2	12955.3	17334.1	10691.1
											2681.79	21113.1	12943.1	17303.6	10787.6
											2683.48	21079.3	12980.1	17337.8	10723.3
											2685.18	21095	12955.2	17431	10790.2
											2686.88	21132.4	12979.2	17353.1	10847.6
											2688.58	21072.3	12987.3	17212.5	10949.1
											2690.27	21187.9	13018.9	17357.1	10801.7
											2691.97	21226.6	12971.1	17389.5	10909.4
											2693.67	21173.1	12992.5	17518.5	10945.2
											2695.36	21338.5	13186.8	17433.9	10977
											2697.06	21350.5	13004.9	17466.7	10950.1
											2698.75	21442.8	13193.1	17562.1	11014.1
											2700.45	21309	13188.8	17582.8	11022.8
											2702.14	21363.6	13189.3	17549.8	11042.8
											2703.84	21261.2	13249.2	17649.3	11151.5
											2705.53	21374.4	13299.9	17763.7	11277
											2707.22	21365.7	13398.1	17728.9	11269.2
											2708.92	21562.6	13339.3	17529.8	11440.4
											2710.61	21650.9	13534.7	17739.6	11439.3
											2712.3	21579.4	13607.8	17911.1	11440.9
											2713.99	21676.4	13663.2	17863.9	11638.9
											2715.68	21664.7	13725.7	17924	11735.2
											2717.37	21744.2	13936.6	18090.4	11798.3
											2719.06	21721.2	13918.8	17973.8	11927.1
											2720.76	21965.4	13979.7	18361.2	11917.2
											2722.44	21823.2	14023.6	18099	11982.7
											2724.14	22004.7	14100.6	18270.2	12168.1
											2725.82	21927.8	14132.4	18159	12152.8
											2727.51	21887.4	14094.8	18185.3	12198.6
											2729.2	21890.9	14136.9	18402.3	12160.9
											2730.89	22046	14170.5	18404.3	12228.9
											2732.58	21953.2	14270.8	18376	12273.2
											2734.26	21770.2	14225.3	18215	12387.3
											2735.95	22093.9	14180	18334.1	12234.7
											2737.64	22044.4	14208.9	18539.6	12317.6
											2739.32	21982.2	14265.4	18484	12195.9
											2741.01	22015.4	14255.8	18339.4	12375.3
											2742.7	21990.2	14313	18337	12325
											2744.38	22006.1	14237.6	18352.6	12337.2
											2746.07	21970.1	14285.8	18452.6	12203.5
											2747.75	22114.5	14242.6	18358.7	12204.2
											2749.43	21956.4	14223.3	18409.9	12224.5
											2751.12	21948.6	14143.6	18423.6	12194.3
											2752.8	21808.6	14221.7	18319.6	12069.5
											2754.48	21873.8	14151.4	18222	12128.7
											2756.17	21931.8	14019.7	18200.5	12102.7
											2757.85	21789.9	13989.6	18292.2	12071.2
											2759.53	21908.5	14051.2	18269.7	12035.4
											2761.21	21640.4	14044.9	18302.5	11959.2
											2762.89	21857.4	14066	18203.9	11907.4
											2764.57	21740.9	13931.2	18093.6	12042
											2766.25	21838	13990.6	18105.1	11978.2
											2767.94	21770.7	13991.8	18040.8	11876
											2769.61	21858.2	14031	18082.3	11879.7
											2771.29	21751.1	13846.1	18103.9	11804.5
											2772.97	21834.6	13883.7	18029	11810
											2774.65	21762.3	14020.2	18062.7	11821.6
											2776.33	21740.4	13947.6	18135.9	11792.3
											2778.01	21764.1	13874.2	18188.4	11873.6
											2779.69	21698	13915.5	18039	11803.6
											2781.36	21697	13977.6	18281.9	11832
											2783.04	21630.5	13874.4	18146.7	11911.9
											2784.72	21627.4	13925.2	18182.8	12006.5
											2786.39	21840.1	13965.9	18140.1	12032.1
											2788.07	21699.2	14143.3	18213.6	12078.3
											2789.74	21785.8	14180.6	18162.4	12036.6
											2791.42	21774	13979.4	18141	12060.4
											2793.09	21933.2	14128.2	18059.4	12124.6
											2794.77	21780.6	14031.1	18301.5	12172.8
											2796.44	21821.4	14094.7	18161.2	12248.3
											2798.12	21982.4	14222.1	18274.4	12379
											2799.79	21850.5	14327.4	18365.5	12383.6
											2801.46	22085.7	14427.8	18275.1	12437.6
											2803.13	22013.4	14432.1	18493	12485.4
											2804.81	22111.6	14649.2	18544	12715.9
											2806.48	22171.5	14689.2	18557.2	12715.4
											2808.15	22102.8	14850.2	18465.7	12789.6
											2809.82	22242.3	14861.6	18588.1	13081.9
											2811.49	22250.1	14978.3	18694.9	13088.3
											2813.16	22218.1	15129.3	18778	13360.4
											2814.83	22375.2	15187.2	18931.6	13445.5
											2816.5	22393.9	15313.6	18915.5	13613.1
											2818.17	22397.4	15547.4	18967.6	13739.7
											2819.84	22477.1	15647.3	19023.6	13886.8
											2821.51	22721.8	15745.5	19300.1	14206.6
											2823.18	22808.9	15969.4	19280.4	14360.4
											2824.85	22924.7	16219.1	19478.7	14456.4
											2826.52	22911.8	16343.7	19567.2	14719.6
											2828.18	23038	16752.7	19957.4	14940.5
											2829.85	23345	16811.2	19883.9	15045.4
											2831.51	23340.4	17231.1	20137.5	15516.7
											2833.18	23669.2	17646	20400.2	15649.3
											2834.85	23903.3	17830.1	20622.7	15863.5
											2836.51	24336.9	18225.4	21004	16412.9
											2838.18	24351.3	18749.3	20988.6	16951.8
											2839.84	24478.4	19257.2	21622.8	17449.1
											2841.51	25022.6	19822.9	22011.9	18008.4
											2843.17	25256.3	20198	22227.5	18432.7
											2844.84	25403.9	20756.6	22466.2	18889.8
											2846.5	25560.3	21159.4	22860.3	19446.7
											2848.16	25801.4	21608.5	23091	19754.8
											2849.82	25999.9	21702.8	23207.5	19943.5
											2851.49	25990.3	21923.7	23420.8	20150.9
											2853.15	26376	22253.5	23552.5	20356.9
											2854.81	26321.6	22343	23512.4	20546.1
											2856.47	26361.2	22587.2	23605.8	20774.5
											2858.13	26581.1	22458.9	23627	21033.1
											2859.79	26728.6	22900.1	23987.1	21291.6
											2861.45	26713.3	22856.5	24306	21548.1
											2863.11	26876.6	23344.9	24217.4	22025.4
											2864.77	27157.5	23680.1	24644.9	22228.5
											2866.43	27395.3	24142	25004.6	22759.4
											2868.09	27832.4	24571.9	25191.9	23533.3
											2869.75	28371.7	25211	25533.5	24079.7
											2871.41	28669.3	25892.8	26002.1	24846.5
											2873.06	29172.3	26586.2	26684.8	25950.1
											2874.72	29403.5	27346.3	27057.6	26360
											2876.38	29902	27682.9	27397.3	27211.6
											2878.04	30204	28647.8	28027.1	28113
											2879.69	30505	29257.8	28537	28744.3
											2881.35	30836.7	29813.8	29116.5	29529.1
											2883	31203.2	30470.3	29345.2	30281.2
											2884.66	31573.3	31169.1	29809.5	30970.3
											2886.31	31900.5	31654.3	30242.7	31754.3
											2887.97	32310.3	32368.4	30705.9	32427.5
											2889.62	32588.2	32916.3	30748.7	33217.5
											2891.28	32984.7	33335.5	31410.2	33684.2
											2892.93	33017.3	33757	31394.8	34337.3
											2894.58	33336.7	34198.4	31893.2	34815.7
											2896.23	33778.4	34745.1	32201.6	35003.2
											2897.89	33735.6	34754.6	32199	35020.4
											2899.54	33791.3	34735.3	32303.7	35035.7
											2901.19	33771.1	34730.5	32324	35048.3
											2902.84	33557.7	34721.4	32308.8	35057.6
											2904.49	33570.7	34748.6	32391.7	35062.7
											2906.14	33695.7	34643.6	32202.5	34971.8
											2907.79	33603.5	34587	32138.4	34900.1
											2909.44	33718.8	34515.5	32140.6	34803.7
											2911.09	33566	34507.1	32022.6	34812.5
											2912.74	33335.6	34372.5	32124	34471.8
											2914.39	33433.9	34412.2	32046.8	34253.6
											2916.04	33388.4	34366.3	32086.9	34138.8
											2917.69	33222.1	34067.1	32093.7	33768.6
											2919.34	33418	34018.1	32208.1	33774.6
											2920.98	33102.3	33801.1	31875.7	33435
											2922.63	33137.8	33826.6	32176.6	33340.1
											2924.28	33553	33819.8	32077.1	33122.7
											2925.92	33394.8	33900.2	32253	32912.1
											2927.57	33251	33911.9	32503.1	32888.9
											2929.22	33559.9	34028.2	32687.9	33014.4
											2930.86	33625.6	34515.3	32716.5	32968.8
											2932.51	34029	34792.7	33236.4	33507.7
											2934.15	34322.9	34815.5	33747.2	33595
											2935.8	34795.3	34795.3	34494.8	34006.2
											2937.44	34775.9	34775.9	34775.9	34658.6
											2939.08	34757.2	34757.2	34757.2	34757.2
											2940.73	34739.4	34739.4	34739.4	34739.4
											2942.37	34722.3	34722.3	34722.3	34722.3
											2944.01	34706	34706	34706	34706
											2945.66	34690.6	34690.6	34690.6	34690.6
											2947.3	34676.3	34676.3	34676.3	34676.3
											2948.94	34663.2	34663.2	34663.2	34663.2
											2950.58	34651.5	34651.5	34651.5	34651.5
											2952.22	34641.3	34641.3	34641.3	34403.9
											2953.86	34272.7	34632.6	34632.6	32795.8
											2955.5	33529.8	34271.8	33709.9	31624.6
											2957.14	33006.5	33073.7	32575.9	30296.9
											2958.78	32178.9	32397.4	31913.5	29311
											2960.42	31615.4	31143.4	31309.6	28080
											2962.06	31019.1	30366	30507.7	27072.2
											2963.7	30600.3	29409.6	29985.8	26320.1
											2965.34	30289.3	28711.6	29387.6	25565.6
											2966.97	30068.1	28058.9	29241.2	24812.1
											2968.61	29392.1	27541.3	28599.6	24329
											2970.25	29329.9	27189.9	28254.1	23923
											2971.88	29105.8	26688.6	27807.4	23589.2
											2973.52	28617.9	26004.4	27691.8	23069.1
											2975.16	28652.8	25648.9	27326	22704.4
											2976.79	28218.4	25275.2	27017.3	22252.4
											2978.43	27827	24717.2	26545.7	21815.3
											2980.06	27710.8	24295.3	26445.7	21572.3
											2981.7	27514.2	23912.8	26153	21184.9
											2983.33	27179.8	23399.5	25804.9	20817.1
											2984.97	26985.8	23186.5	25723.3	20558.7
											2986.6	26977.1	22908.7	25594.8	20462.1
											2988.23	26888.3	22431.9	25286.6	19937.5
											2989.87	26605.6	22234.9	25159.6	19742.7
											2991.5	26519.8	22165	24848	19647.3
											2993.13	26336.1	21949.6	24757.7	19518.9
											2994.76	26277.3	21484.9	24559	19097.7
											2996.39	26149.5	21409.1	24151.4	18999.7
											2998.03	25914.9	21229.7	24205.1	18638
											2999.66	25739.9	20927.5	23812.9	18365.5
											3001.29	25736.3	20621.7	23879.1	18296
											3002.92	25503.4	20292.1	23520	17968.4
											3004.55	25332.9	20261	23400.2	17889.4
											3006.18	25311.7	19952.9	23145.5	17707.2
											3007.81	25351.9	19844.8	22974.3	17526.6
											3009.43	25076.9	19713	22867.5	17161
											3011.06	25111.2	19516.9	22765.5	17015.2
											3012.69	24830.7	19403.8	22763.5	16947.1
											3014.32	24909.9	19333.1	22538.6	16847.2
											3015.95	24803.9	18981.7	22313.2	16710.8
											3017.57	24685.4	19030.9	22333.3	16462.2
											3019.2	24569.8	18987.8	22196.2	16383.7
											3020.83	24638.5	18851.1	22151.1	16241.6
											3022.45	24398.7	18463.7	21886.8	16134.5
											3024.08	24399.6	18440.5	21795.5	15966.9
											3025.7	24234.9	18318.7	21752	15790.2
											3027.33	24372.2	17990.6	21598.7	15511.2
											3028.95	24035	17878.1	21403	15448.9
											3030.58	23859.8	17610.1	21216.4	15171.6
											3032.2	23804.6	17436.3	21119.9	15017
											3033.82	23646.8	17217.8	20944	14680.6
											3035.45	23496.6	17036.4	20671.6	14518.2
											3037.07	23379.5	16811.3	20690	14323.5
											3038.69	23379.8	16761.8	20525.3	14229
											3040.32	23351.7	16507.4	20395.8	13878.7
											3041.94	23206.5	16464.2	20336.2	13805.3
											3043.56	23301.7	16406.7	20240.9	13792.1
											3045.18	23221.7	16313.4	20309.4	13664.6
											3046.8	23132	16261.8	20160.2	13574.7
											3048.42	23123.3	16186.2	20163.1	13531
											3050.04	23148.8	16273.7	20016.7	13538.9
											3051.66	23055	16097.4	19975.1	13489.2
											3053.28	23176.9	16147.4	20210.8	13330.1
											3054.9	22869.8	16084	19970.8	13336.9
											3056.52	23263.3	16240.7	20102	13430
											3058.14	23187.8	16058	20115.8	13415.1
											3059.76	23181.9	16176.3	20053.5	13335.7
											3061.37	23221.1	16318.2	20099	13435.1
											3062.99	23239.3	16254.2	20113.8	13549.4
											3064.61	23462.5	16506.8	20406.9	13608.5
											3066.23	23448.5	16469.2	20443.8	13702.5
											3067.84	23470.1	16609.7	20453.7	13805.8
											3069.46	23633.4	16681.7	20514	13786.5
											3071.07	23574.8	17021.9	20492.8	14052.5
											3072.69	23616.3	16988.5	20578.1	14017.3
											3074.31	23819.5	16941.8	20761.4	13981.5
											3075.92	23728.7	16999.7	20509.7	14131.2
											3077.53	23799.8	16893.7	20620.7	13974.7
											3079.15	23762.5	17046.6	20610.5	13992.3
											3080.76	23611.9	16800.6	20573	14005.8
											3082.38	23625.5	16790.7	20578.5	13871.1
											3083.99	23418.6	16683.1	20449.3	13751
											3085.6	23394.8	16492.9	20383.1	13733.8
											3087.21	23340	16413.2	20184.9	13536.2
											3088.83	23208.5	16098.2	20175.1	13516.9
											3090.44	23038.2	16117.5	20145.3	13309.5
											3092.05	23019.6	16034.5	20053.7	13157.8
											3093.66	22959.8	15673.3	19864.7	13214.4
											3095.27	22797.7	15463.7	19781.5	12926.6
											3096.88	22694.2	15411.8	19766.6	12727.5
											3098.49	22566.2	15461.1	19510.5	12757.2
											3100.1	22571.8	15205.5	19634.8	12623.6
											3101.71	22645.2	15227.6	19459.4	12599.8
											3103.32	22445.6	14944.9	19293.7	12486.2
											3104.93	22362.2	14919.1	19498.5	12460.4
											3106.54	22442.3	14765.6	19553.2	12392
											3108.15	22473.8	14805.8	19357.3	12424.8
											3109.75	22341.3	14907	19364	12484.5
											3111.36	22344.8	14728.2	19287.5	12489.5
											3112.97	22498.2	14745.8	19186.5	12379.2
											3114.57	22205.1	14821.5	19282	12342.9
											3116.18	22308.3	14673.3	19217.8	12261.3
											3117.79	22249.4	14796.8	19298.5	12321.4
											3119.39	22236.2	14556.4	19267.7	12246.5
											3121	22279.1	14687.1	19247.2	12247.9
											3122.6	22327.5	14724.6	19222.7	12335.1
											3124.21	22361	14675.2	19322.9	12335.5
											3125.81	22273.8	14638.8	19276	12221.2
											3127.42	22187.3	14581.1	19266.2	12138
											3129.02	22139	14526.9	19132.9	12131.8
											3130.62	22219.4	14624.2	19315.9	12224.1
											3132.23	22395.9	14529.4	19221.5	12258.4
											3133.83	22278.4	14582.4	19281.1	12253.2
											3135.43	22394.1	14557.7	19210	12180
											3137.03	22240	14538.8	19403.1	12211.4
											3138.63	22414.5	14700.1	19283.2	12327.2
											3140.23	22341.2	14620.8	19253.7	12418.1
											3141.84	22308.5	14595.5	19309.2	12304.5
											3143.44	22386.8	14719.9	19478.7	12284.2
											3145.04	22556.8	14596.4	19545.2	12358.1
											3146.64	22544.9	14787.4	19436	12523.2
											3148.24	22552.1	14678.9	19514.8	12429.2
											3149.84	22595	14834.8	19366.4	12471.7
											3151.44	22537.1	14824.9	19523.8	12509
											3153.03	22564.2	14818.1	19613	12569.8
											3154.63	22534.5	14985.7	19819	12638.8
											3156.23	22808.7	14970.7	19636.6	12585
											3157.83	22606.8	14999.8	19791.2	12680.8
											3159.42	22679.7	14971.7	19884	12660.9
											3161.02	22986	15081.3	19924.8	12862.1
											3162.62	22964	15111.4	19889.9	12876.2
											3164.21	22878	15226.1	19771	12948.3
											3165.81	22808.3	15348.7	20028.7	12937.9
											3167.41	22941.5	15240.7	20172.8	13043.2
											3169	22956.8	15383.8	20093.6	12990.5
											3170.6	23134.6	15475.3	20173.8	13067.4
											3172.19	23038.9	15508.8	20222.5	13198.3
											3173.79	22991.6	15535.4	20192.7	13141.2
											3175.38	23056.2	15608.2	20353.8	13350.9
											3176.97	23067.5	15472.7	20305.3	13334.2
											3178.57	23309.6	15747.2	20287.7	13438.2
											3180.16	23264.4	15724.1	20488.2	13343.6
											3181.75	23215.1	15721.7	20403	13475.1
											3183.34	23382.3	15842.2	20487.4	13409.6
											3184.94	23367.6	15913.7	20736.4	13552.3
											3186.53	23415.1	15980.3	20623.6	13625.2
											3188.12	23330.8	16006	20592.4	13566.9
											3189.71	23353.1	16067.8	20632.6	13720.7
											3191.3	23508.6	16157.2	20765.4	13806.5
											3192.89	23540.6	16099.2	20838.1	13611
											3194.48	23430.9	16232.1	20764.8	13829
											3196.07	23476.1	16333	20904.5	13924.7
											3197.66	23540.2	16310.3	20981.4	13838.4
											3199.25	23728.6	16375.8	21007.6	13924.1
											3200.84	23587.2	16384	20986.1	13938.8
											3202.43	23717	16488.5	21188	14139.8
											3204.01	23734.9	16577.9	21215.6	14136
											3205.6	23710	16588.4	21183.5	14157.3
											3207.19	23853.4	16648.6	21153.2	14032.2
											3208.78	23944.6	16591	21284.9	14352.1
											3210.36	23737.9	16689.1	21385.8	14289.4
											3211.95	23952.1	16707.9	21277	14419.6
											3213.53	24099.9	16688.7	21398.4	14393.2
											3215.12	24052	16710.1	21367.6	14345.8
											3216.71	23935.7	16802.8	21502.6	14511.7
											3218.29	23881.4	16843.9	21622.1	14373.8
											3219.88	24099.2	16866.6	21437.2	14551.1
											3221.46	24055	16947	21585.7	14580.5
											3223.04	23965.3	17108.8	21572.1	14500.4
											3224.63	24236.2	17063.8	21656	14538.7
											3226.21	24180.8	16895.6	21659.5	14583.1
											3227.79	24183	17129.2	21590	14735.5
											3229.38	24206.7	17024.3	21683.8	14523.8
											3230.96	24271.5	17144	21586.5	14710.4
											3232.54	24273.2	17255.5	21895.1	14639.5
											3234.12	24270.6	17209.9	21702.5	14790.5
											3235.7	24274.8	17260.5	21863	14870
											3237.29	24341.4	17283.7	21984.2	14919
											3238.87	24438.3	17351.3	21937.1	14899
											3240.45	24366.3	17368.6	21965.7	14771.4
											3242.03	24325.1	17355.8	22002	14943.3
											3243.61	24414.8	17347.9	21967.4	14975.9
											3245.18	24333	17376.2	21954.9	15067.1
											3246.76	24432	17481.3	21850.1	14902.6
											3248.34	24408.4	17507.6	22245.6	14989.8
											3249.92	24448.9	17527.7	21962.2	15036.8
											3251.5	24320.2	17510.2	22073.9	15172.5
											3253.08	24641.2	17735.8	22128.3	15100.7
											3254.65	24431.4	17553.5	22122.5	15163.8
											3256.23	24469.7	17658.1	22211.5	15223.5
											3257.81	24603.8	17591.4	22331.5	15355.3
											3259.39	24494.5	17673.3	22389.8	15167.8
											3260.96	24652.6	17775.7	22367.7	15279.3
											3262.54	24721.5	17690.1	22268.1	15409
											3264.11	24747.4	17780.7	22479.8	15293.9
											3265.69	24599.2	17868.6	22451.4	15362.3
											3267.26	24844.4	17824.8	22457	15431
											3268.84	24725.5	17896.9	22486.9	15446.6
											3270.41	24819.8	18044.6	22530.2	15529.4
											3271.99	24691.1	18002.6	22600.6	15546.2
											3273.56	24694.7	18090.2	22670.5	15537.4
											3275.13	24777.5	18067.1	22673	15582.9
											3276.7	24841.8	18227.9	22771.9	15558.3
											3278.28	24743.3	18160.3	22779.3	15704.1
											3279.85	24815.1	18322.6	22743.4	15698.4
											3281.42	24883.2	18257.2	22793.1	15789.1
											3282.99	24898.2	18167.5	22666.7	15812.8
											3284.56	24752.3	18354.1	22729.6	15782.7
											3286.13	24838.5	18402.1	23025.4	15856
											3287.71	24862	18283.3	22889.4	15853.5
											3289.28	24904.6	18350.8	22976.9	15963
											3290.84	24895	18300.2	22926.4	15866.3
											3292.42	24956	18514	23031.3	15848.4
											3293.98	24855	18460.8	23247.4	15868.8
											3295.55	25002.6	18513.3	22922.9	15967.4
											3297.12	24965.1	18491.1	23074.4	16023.1
											3298.69	25040.9	18589.8	23077.6	16067.4

## Sheet: Table 1
Table 1. Cell wall composition of WT and miR408_OX poplars.
	Lignin		Total lignin	Cellulose	Hemicelluloses			Total
	AIL	ASL		Glu	Xyl	Man	GluA	Hemicelluloses
WT	19.53	5.03	24.56	39.14	17.94	0.943516	1.92	20.8035
	19.59	5.04	24.63	39.18	18.02	0.95	1.91	20.88
	19.57	5.03	24.6	39.15	17.96	0.95	1.92	20.83
miR408_OX #1	19.12	4.53	23.65	39.25	16.11	0.6	1.32	18.03
	19.17	4.55	23.72	39.27	16.09	0.61	1.33	18.03
	19.16	4.54	23.7	39.25	16.09	0.6	1.31	18
miR408_OX #5	19.35	4.3	23.65	39.58	16.06	0.62	1.82	18.5
	19.31	4.27	23.58	39.6	16.07	0.6	1.8	18.47
	19.32	4.28	23.6	39.6	16.06	0.61	1.8	18.47
miR408_OX #6	19.18	4.31306	23.4931	40.6156	16.5112	0.634697	1.76419	18.9101
	19.21	4.33	23.54	40.6	16.53	0.62	1.75	18.9
	19.2	4.32	23.54	40.6	16.51	0.61	1.76	18.88

## Sheet: Table 2
Table 2. Weight-average molecular weight (Mw), number-average molecular weight (Mn), and poly-dispersity indices (PDI, Mw / Mn) of acetylated lignin samples from WT and miR408_OX poplars .
	WT	miR408_OX #1	miR408_OX #5	miR408_OX #6
Mw (g mol-1)	8700	7309	7312	7182
	8690	7311	7310	7189
	8702	7319	7306	7186
Mn (g mol-1)	5031	3962	4017	3932
	5036	3963	4025	3943
	5032	3975	4022	3949
PDI	1.72928	1.84478	1.82026	1.82655
	1.72558	1.84481	1.81615	1.82323
	1.72933	1.84126	1.81651	1.8197

## Sheet: Supplementary Figure 1b
							Supplementary Figure 1b. The raw gel image of identification of miR408_cr lines using P-F and P-R primers.

## Sheet: Supplementary Figure 1 c, d, e
	Supplementary Figure 1c. qRT-PCR analysis of mature miR408 in stems.
	WT	miR408_OX #1	miR408_OX #5	miR408_OX #6
	1	20.774	8.08224	13.9399
	1	21.7388	8.6133	14.0501
	1	20.9148	7.43554	14.2623
	Supplementary Figure 1d. Comparisons of internode number in WT, overexpression and knock-out lines.
	WT	miR408_OX #1	miR408_OX #5	miR408_OX #6	WT	#8	#18	#20
	24	24	24	25	24	23	24	26
	25	23	25	24	24	25	23	25
	23	25	22	23	25	24	22	24
	24	23	23	22	26	23	25	23
	24	22	23	24	21	24	25	23
	22	24	24	24	22	22	23	22
	22	24	25	23	23	23	24	24
	24	26	26	23	23	24	22	23
	Supplementary Figure 1e. Comparisons of net CO2 assimilation rate (e) in WT, overexpression and knock-out lines.
	WT	miR408_OX #1	miR408_OX #5	miR408_OX #6	WT	#8	#18	#20
	10.3424	14.3484	14.239	14.6131	10.8773	10.9029	10.8866	10.7794
	10.3805	14.3671	14.239	14.6004	10.9683	10.9232	10.8966	10.794
	10.4083	14.3284	14.2536	14.6004	10.9813	10.8501	10.992	10.9855
	10.4389	14.3284	14.3259	14.678	11.0431	11.1356	10.9139	10.9751
	10.4553	14.3565	14.3346	14.6916	11.058	10.9445	10.9041	10.9382
	10.4692	14.3757	14.3409	14.6916	11.0613	10.8597	11.1663	10.9781
	10.5493	14.4061	14.371	14.8046	10.9202	11.1628	11.2717	10.9249
	10.5638	14.4214	14.371	14.7832	10.9353	10.9831	11.166	10.8402
	10.6169	14.443	14.371	14.7832	10.9184	11.1974	11.1005	11.1809
	11.0553	14.4745	14.3284	14.8979	10.8855	11.0977	10.8946	10.9189
	11.0974	14.4708	14.3284	14.9057	10.9122	11.0945	11.1554	11.2309
	11.1857	14.4633	14.3326	14.9336	10.9292	11.1087
	11.2144	14.4618	14.3736	14.9389
	11.2347	14.4722	14.4047	14.8608
	11.2523	14.4765	14.4047	14.8811
	11.2901	14.4562	14.4599
		14.4862	14.5127
		14.4862	14.5127
		14.4837	14.5127
		14.61	14.5757
		14.5915	14.5772
		14.579	14.611
		14.5445	14.7002
			14.7002
			14.7275
			14.7521
			14.7773
			14.7749
			14.8656
			14.8656
			14.8794
			14.8507
			14.83
			14.8202
			14.8276

## Sheet: Supplementary Figure 3a
Supplementary Figure 3a. qRT-PCR analysis of the expression of mature miR408 in different tissues.
R	YS	MS	YL	ML	P	CZ	DX	MX
76.1466	100.138	8.4309	5.56432	176.897	6.67055	9.67789	7.19083	1.00001
84.0988	103.093	17.7834	3.67849	175.094	7.07532	8.99092	5.09783	1.00003
81.8922	126.544	13.9853	2.95679	160.875	8.26783	11.43	5.72391	1.00199

[truncated: 10 more sheets: Supplementary Figure 4, Supplementary Figure 8, Supplementary Figure 9, Supplementary Figure 10, Supplementary Figure 11, Supplementary Figure 12, Supplementary Figure 15, Supplementary Table 1, Supplementary Table 2, Supplementary Table 3]
